# Supplementary material for: The influence of in vitro gastrointestinal digestion and fecal fermentation on the flowers of Juglans regia: Changes in the active compounds and bioactivities
Source: Front Nutr. 2022 Sep 7;9:1014085. doi: 10.3389/fnut.2022.1014085 (PMC9490424; doi:10.3389/fnut.2022.1014085)
Supplement: Supplementary file 1 [file Table_1.XLSX]

## Sheet: POS
Name	rt(min)	m/z		adduct	Formula	INCHIKEY	SMILES	Superclass	Class	Subclass	KEGG	score	FPFL1	FPFL2	FPFL3	PFL1	PFL2	PFL3	QC-1	QC-2
11,12-Methylenedioxykopsinaline	6.799	399.196		[M+H]+	C22H26N2O5	JVIKUDVTJCANPX-NBYDKTAJSA-N	O=C(OC)C1(O)CC23CCCN4CCC5(C6=CC=C7OCOC7=C6NC15CC2)C43	Alkaloids and derivatives	Aspidofractine alkaloids			0.797	17465.3	15636.4	19836	13557.7	14865.4	14772.8	16086	16014
[1,14-Dihydroxy-8-(hydroxymethyl)-4,12,12,15-tetramethyl-5-oxo-13-tetracyclo[8.5.0.02,6.011,13]pentadeca-3,8-dienyl] acetate	7.646	432.235		[M+ACN+H]+	C22H30O6	WZYGIALDVOKLLL-UHFFFAOYSA-N	CC1=CC2C(CC(=CC3C4C(C)(C)C4(C(C(C)C23O)O)OC(=O)C)CO)C1=O	Lipids and lipid-like molecules	Prenol lipids	Diterpenoids		0.824	5324.76	6995.56	7073.4	11369.3	14851.6	15303	10288.3	10104.7
11-Hydroxy-9-(hydroxymethyl)-2-methoxycarbonyl-2,6a,6b,9,12a-pentamethyl-10-(3,4,5-trihydroxyoxan-2-yl)oxy-1,3,4,5,6,6a,7,8,8a,10,11,12,13,14b-tetradecahydropicene-4a-carboxylic acid	8.356	687.366		[M+Na]+	C36H56O11	SFZVDNKTWPZIJG-UHFFFAOYSA-N	CC1(CCC2(CCC3(C)C(=CCC4C5(C)CC(C(C(C)(CO)C5CCC43C)OC6C(C(C(CO6)O)O)O)O)C2C1)C(=O)O)C(=O)OC	Lipids and lipid-like molecules	Prenol lipids	Triterpenoids		0.761	6087.38	6781.29	11820.7	5559.47	4983.18	4806.73	7353.14	7424.76
11-(Phenylcarbonyl)-7,11-diazatricyclo[7.3.1.0<2,7>]trideca-2,4-dien-6-one	4.917	295.149		[M+H]+	C18H18N2O2	HODDQHCNQOBZKP-UHFFFAOYSA-N	C1=CC=C(C=C1)C(=O)N2CC3CC(C2)C4=CC=CC(=O)N4C3	Organoheterocyclic compounds	Piperidines	N-acylpiperidines		0.751	16854.6	16955	17638.4	16498.1	12905.7	11010.6	13527.9	13880.7
1-(2,4,5-Trimethoxyphenyl)propane-1,2-diol	4.244	225.11		[M-H2O+H]+	C12H18O5	ZSTCCLUBWBHJMP-UHFFFAOYSA-N	CC(C(C1=C(C=C(C(=C1)OC)OC)OC)O)O	Benzenoids	Benzene and substituted derivatives	Phenylpropanes		0.874	115019	117486	122589	124231	123794	126482	112355	111968
1'(2'H)-Naphthalene]-7-carboxaldehyde, 3',4',4'a,5',6',7',8',8'a-octahydro-4,6',7'-trihydroxy-6-(hydroxymethyl)-2',5',5',8'a-tetramethyl-spiro[benzofuran-2(3H)	7.39	427.201		[M+Na]+	C23H32O6	NZIVCAVTGFEAJT-UHFFFAOYSA-N	CC1CCC2C(C)(C)C(C(CC2(C)C31CC4=C(C(=C(C=C4O)CO)C=O)O3)O)O	Organoheterocyclic compounds	Benzofurans			0.814	12411.1	11551.2	12071.4	13375.2	11203.2	11260.3	11108.9	11145.8
12-Hydroxyjasmonic acid	3.743	227.129		[M+H]+	C12H18O4	RZGFUGXQKMEMOO-BSANDHCLSA-N	C(=C/C[C@@H]1[C@H](CCC1=O)CC(=O)O)/CCO	Lipids and lipid-like molecules	Fatty Acyls	Lineolic acids and derivatives		0.924	5.01026e+06	4.96006e+06	5.19674e+06	3.75896e+06	3.65521e+06	3.67175e+06	4.16347e+06	4.19663e+06
(12Z)-9,10-Dihydroxyoctadec-12-enoic acid	7.12	313.238		[M+H]+	C18H34O4	XEBKSQSGNGRGDW-YFHOEESVSA-N	CCCCC/C=C\CC(C(CCCCCCCC(=O)O)O)O	Lipids and lipid-like molecules	Fatty Acyls	Fatty acids and conjugates	C14828	0.722	14142.6	16418	15254.7	12404.6	13351.9	13096.5	11698.2	11565.1
[1-(3,4-Dihydroxy-5-methoxyphenyl)-7-(3,4-dihydroxyphenyl)heptan-3-yl] acetate	4.351	427.174		[M+Na]+	C22H28O7	ISMTYWQWKQRTNM-UHFFFAOYSA-N	CC(=O)OC(CCCCC1=CC=C(C(=C1)O)O)CCC2=CC(=C(C(=C2)O)O)OC	Phenylpropanoids and polyketides	Diarylheptanoids	Linear diarylheptanoids		0.865	30520.5	30629.8	29619.3	27961.7	27320.6	29184.9	29468.1	29643.7
1-(3-Aminophenyl)ethanone	4.003	136.075		[M+H]+	C8H9NO	CKQHAYFOPRIUOM-UHFFFAOYSA-N	CC(=O)C1=CC=CC(=C1)N	Organic oxygen compounds	Organooxygen compounds	Carbonyl compounds		0.754	12327.5	12354.1	15529.1	10146.8	10221.4	9306.49	11474.6	11724.2
1,3-Dicyclohexylurea	7.1	225.196		[M+H]+	C13H24N2O	ADFXKUOMJKEIND-UHFFFAOYSA-N	C1CCC(CC1)NC(=NC2CCCCC2)O	Organic acids and derivatives	Organic carbonic acids and derivatives	Ureas		0.728	12514.5	8789.99	8419.5	12730.4	10457.3	8249.51	8714.06	8455.54
[1,3-Dihydroxy-1-(7-methoxy-2-oxochromen-6-yl)-3-methylbutan-2-yl] (E)-2-methylbut-2-enoate	5.879	399.144		[M+Na]+	C20H24O7	GFMYIOGFYYHKLA-IZZDOVSWSA-N	C/C=C(\C)/C(=O)OC(C(C1=CC2=C(C=C1OC)OC(=O)C=C2)O)C(C)(C)O	Phenylpropanoids and polyketides	Coumarins and derivatives			0.751	7816.24	8609.34	8629.39	6385.22	5722.72	6722.53	7772.65	7458.77
1,3-Diphenylguanidine	4.051	212.116		[M+H]+	C13H13N3	OWRCNXZUPFZXOS-UHFFFAOYSA-N	C1=CC=C(C=C1)NC(=N)NC2=CC=CC=C2	Benzenoids	Benzene and substituted derivatives			0.821	6632.8	6827.35	7432.39	7334.53	5778.48	7440.01	7804.22	7958.63
13'-Hydroxy-alpha-tocopherol	12.579	429.371		[M+H-H2O]+	C29H50O3	URYLCCKXLNXSRS-XIRVVSDESA-N	OC=1C(=C(C=2OC(C)(CCC2C1C)CCCC(C)CCCC(C)CCCC(C)CO)C)C					0.807	270229	287191	396921	683073	608067	835924	475421	474454
1-[4-[2-(7-Methoxy-1,3-benzodioxol-5-yl)ethyl]phenoxy]-3-methylbutane-2,3-diol	2.929	413.142		[M+K]+	C21H26O6	CAXDNOAMAQQQMX-UHFFFAOYSA-N	CC(C)(C(COC1=CC=C(CCC2=CC3=C(C(=C2)OC)OCO3)C=C1)O)O	Phenylpropanoids and polyketides	Stilbenes			0.818	9806.97	11083.9	11083	8125.46	8821.01	8409.07	8856.74	8800.15
1,4a-Dimethyl-9-oxo-7-propan-2-yl-3,4,10,10a-tetrahydro-2H-phenanthrene-1-carboxylic acid	9.12	315.193		[M+H]+	C20H26O3	MSWJSDLNPCSSNW-UHFFFAOYSA-N	O=C(O)C1(C)CCCC2(C3=CC=C(C=C3C(=O)CC12)C(C)C)C	Lipids and lipid-like molecules	Prenol lipids	Diterpenoids		0.725	8029.46	14706.6	28299.1	29878.2	25764.2	15405.3	25799.7	25426.9
14-Benzoylaconine	5.895	604.316		[M+H]+	C32H45NO10	DHJXZSFKLJCHLH-ZDVTZFLXSA-N	CCN1C[C@@]2([C@@H](C[C@@H]([C@@]34[C@@H]2[C@H](C([C@H]31)[C@@]5([C@@H]6[C@H]4C[C@@]([C@@H]6OC(=O)C7=CC=CC=C7)([C@H]([C@@H]5O)OC)O)O)OC)OC)O)COC					0.74	9840.8	8765.99	10445.2	7006.24	6727.86	7889.12	7336.62	7236.18
1,4-Cyclohexanedione	2.307	113.059		[M+H]+	C6H8O2	DCZFGQYXRKMVFG-UHFFFAOYSA-N	O=C1CCC(=O)CC1	Organic oxygen compounds	Organooxygen compounds	Carbonyl compounds		0.926	13861.3	12075.9	12270.3	19363.1	8152.89	6765.34	11343.1	11544.2
1-(4-Hydroxyphenyl)-3-[(2R,3R,4S,5S,6R)-3,4,5-trihydroxy-6-(hydroxymethyl)oxan-2-yl]oxypropan-1-one	2.993	351.103		[M+Na]+	C15H20O8	NPAQHLFPEOMKAL-UXXRCYHCSA-N	C1=C(C=CC(=C1)O)C(=O)CCO[C@H]2[C@@H]([C@H]([C@@H]([C@@H](CO)O2)O)O)O	Lipids and lipid-like molecules	Fatty Acyls	Fatty acyl glycosides		0.789	3641.25	3699.57	11310.3	5751.13	4118.65	3957.76	4949.46	5194.47
(15Z)-9,12,13-Trihydroxy-15-octadecenoic acid	7.12	353.228		[M+Na]+	C18H34O5	DNWUYCUUEGGVPR-CLTKARDFSA-N	O=C(O)CCCCCCCC(O)CCC(O)C(O)CC=CCC	Lipids and lipid-like molecules	Fatty Acyls	Fatty acids and conjugates		0.802	240555	238830	261293	168338	165530	179265	180654	182271
1,8-dimethyl-6-oxo-7-(propan-2-ylidene)-2,3,4,8-tetrahydro-1H-naphthalen-2-ylacetate	8.604	277.18		[M+H]+	C17H24O3	RIMSRWLZAHVEPH-FHXDREJJNA-N	O=C1C=C2CCC(OC(=O)C)C(C)C2(C)CC1=C(C)C					0.722	334590	328334	324466	483191	323806	338073	328849	327840
(19R)-9-Acetyl-19-hydroxy-10,14-dimethyl-20-oxopentacyclo[11.8.0.0<2,10>.0<4,9 >.0<14,19>]henicos-17-yl acetate	11.24	467.277		[M+Na]+	C27H40O5	DMAXEADUOQCSHM-UHFFFAOYSA-N	CC(=O)C12CCCCC2CC3C4CC(=O)C5(CC(CCC5(C)C4CCC31C)OC(=O)C)O	Lipids and lipid-like molecules	Steroids and steroid derivatives	Steroid esters		0.725	10966.8	13743.8	20905.9	9023.15	7574.32	6710.48	4259.55	4087.23
1-(9Z-Octadecenoyl)-sn-glycero-3-phosphocholine	10.78	522.354		[M+H]+	C26H52NO7P	YAMUFBLWGFFICM-PTGWMXDISA-N	CCCCCCCC/C=C\CCCCCCCC(=O)OC[C@H](COP(=O)([O-])OCC[N+](C)(C)C)O	Lipids and lipid-like molecules	Glycerophospholipids	Glycerophosphocholines	C04230	0.721	11208.7	15614.6	15038.5	13398.8	16369.2	12842.6	15197	14400.8
1-(Aminomethyl)cyclohexaneacetate	0.689	172.132		[M+H]+	C9H17NO2	UGJMXCAKCUNAIE-UHFFFAOYSA-N	C1CCC(CC1)(CC(=O)O)CN	Organic acids and derivatives	Carboxylic acids and derivatives	Amino acids, peptides, and analogues		0.777	20086.6	20047.9	20803.6	16270.4	17138.9	17498.7	17609.8	17539.4
1-Decanamine, N,N-dimethyl-, N-oxide	7.133	202.214		[M+H]+	C12H27NO	ZRKZFNZPJKEWPC-UHFFFAOYSA-N	CCCCCCCCCCN(=O)(C)C	Organic nitrogen compounds	Organonitrogen compounds	Aminoxides		0.804	13358.3	11544.2	14649.5	18190.8	14778.4	15912.8	13222.7	13274.7
(1E,4E)-1,5-Bis(4-methoxyphenyl)penta-1,4-dien-3-one	2.296	317.118		[M+Na]+	C19H18O3	IOZVKDXPBWBUKY-LQIBPGRFSA-N	COC1=CC=C(/C=C/C(=O)/C=C/C2=CC=C(C=C2)OC)C=C1	Benzenoids	Phenol ethers	Anisoles		0.778	10674.3	13469.2	13049	9228.28	11033.9	14158.2	11846.3	12052
1-Methyl-2-pyrrolidinone	1.905	100.075		[M+H]+	C5H9NO	SECXISVLQFMRJM-UHFFFAOYSA-N	CN1CCCC1=O	Organoheterocyclic compounds	Pyrrolidines	N-alkylpyrrolidines		0.791	12614.4	12887.7	11668	10816.8	9547.86	11087	10770.1	11058
1-O-[(2alpha,3beta,5xi,6beta,9xi,18xi,19alpha)-2,3,6,19,23-pentahydroxy-28-oxoolean-12-en-28-yl]-beta-D-glucopyranose	4.863	705.38		[M+Na]+	C36H58O12	BBPOLSMDPRNEHZ-VDWCOSHKSA-N	O=C(OC1OC(CO)C(O)C(O)C1O)C23CCC(C)(C)C(O)C3C4=CCC5C6(C)CC(O)C(O)C(C)(CO)C6C(O)CC5(C)C4(C)CC2	Lipids and lipid-like molecules	Prenol lipids	Triterpenoids		0.834	12156.8	11182.4	10168.3	9447.18	10939.7	9601.67	12190.6	12528.5
1-O-[(2alpha,3beta,5xi,6beta,9xi,18xi)-2,3,6,23-Tetrahydroxy-28-oxoolean-12-en-28-yl]-beta-D-glucopyranose	6.894	689.389		[M+Na]+	C36H58O11	DZVIFFMYEULLBY-NSOPSRGASA-N	O=C(OC1OC(CO)C(O)C(O)C1O)C23CCC(C)(C)CC3C4=CCC5C6(C)CC(O)C(O)C(C)(CO)C6C(O)CC5(C)C4(C)CC2	Lipids and lipid-like molecules	Prenol lipids	Terpene glycosides		0.859	72457	76096.5	71473.9	52961.5	59417.5	48582.1	48682.1	49183.3
1-O-[(2alpha,3beta,5xi,9xi,18xi)-2,3,23-Trihydroxy-28-oxoolean-12-en-28-yl]-beta-D-glucopyranose	6.648	673.391		[M+Na]+	C36H58O10	CJHYKSSBQRABTM-GKNYHGHUSA-N	CC1(C)CC[C@@]2(CC[C@]3(C)C(=CCC4[C@@]5(C)C[C@H]([C@@H]([C@@](C)(CO)C5CC[C@]43C)O)O)C2C1)C(=O)O[C@H]6[C@@H]([C@H]([C@@H]([C@@H](CO)O6)O)O)O	Lipids and lipid-like molecules	Prenol lipids	Terpene glycosides		0.832	41267.9	40602.9	41328.2	29067	27560	31435.2	35301.7	35552
1-O-[(2E)-3-(2-Hydroxyphenyl)-1-oxo-2-propen-1-yl]-beta-D-glucopyranose	5.716	309.096		[M-H2O+H]+	C15H18O8	KDNJTHIKZATBIB-HKIVJWRYSA-N	C1=CC(=C(C=C1)O)/C=C/C(=O)O[C@H]2[C@@H]([C@H]([C@@H]([C@@H](CO)O2)O)O)O	Phenylpropanoids and polyketides	Cinnamic acids and derivatives	Hydroxycinnamic acids and derivatives		0.738	30091.8	31513.1	34784.8	19542.6	16127.3	19519.1	20882.6	20647.3
(1R,4S)-(-)-Fenchone	6.33	153.126		[M+H]+		LHXDLQBQYFFVNW-OIBJUYFYSA-N	C[C@@]12CC[C@@H](C1)C(C2=O)(C)C	Lipids and lipid-like molecules	Prenol lipids	Monoterpenoids	C09859	0.77	34253.3	35262.7	33189.8	37470.7	31926.8	33796.3	33684.9	34220.5
(1S,2R,4aR,8aR)-1-Acetoxy-7-isopropylidene-1,4a-dimethyl-6-oxodecahydro-2-naphthalenyl 2,3-dimethyl-2-oxiranecarboxylate	8.78	415.209		[M+Na]+	C22H32O6	APZBLWQCTHVAMR-XRZTVBGOSA-N	CC(=C1C[C@@H]2[C@](C)(CC[C@H]([C@@]2(C)OC(=O)C)OC(=O)C3(C)C(C)O3)CC1=O)C	Lipids and lipid-like molecules	Prenol lipids	Sesquiterpenoids		0.857	54413.6	95129.9	67097.8	97772.7	207390	349108	128365	128722
[(1S,4Ar,5S,7aS)-5-hydroxy-1-[(2S,3R,4S,5S,6R)-3,4,5-trihydroxy-6-(hydroxymethyl)oxan-2-yl]oxy-1,4a,5,7a-tetrahydrocyclopenta[c]pyran-7-yl]methyl (E)-3-(4-hydroxyphenyl)prop-2-enoate	4.167	515.15		[M+Na]+	C24H28O11	DQTBTFHCLVMGBP-WXUDOLSOSA-N	C1=C(C=CC(=C1)O)/C=C/C(=O)OCC2=C[C@H]([C@@H]3C=CO[C@H]([C@H]23)O[C@H]4[C@@H]([C@H]([C@@H]([C@@H](CO)O4)O)O)O)O	Lipids and lipid-like molecules	Prenol lipids	Terpene glycosides		0.8	113584	135507	133126	123289	127803	135306	130673	130966
1-Stearoyl-sn-glycero-3-phosphocholine	11.37	524.366		[M+H]+	C26H54NO7P	IHNKQIMGVNPMTC-RUZDIDTESA-N	CCCCCCCCCCCCCCCCCC(=O)OC[C@H](COP(=O)([O-])OCC[N+](C)(C)C)O	Lipids and lipid-like molecules	Glycerophospholipids	Glycerophosphocholines	C04230	0.783	8143.8	8473.1	14270.1	15522.2	12055.4	14179.9	12393	12489.7
1-Tetradecanamine, N,N-dimethyl-, N-oxide	9.536	258.279		[M+H]+	C16H35NO	ONHFWHCMZAJCFB-UHFFFAOYSA-N	CCCCCCCCCCCCCCN(=O)(C)C	Organic nitrogen compounds	Organonitrogen compounds	Aminoxides		0.793	60692.9	27337.8	49955.9	94812.4	83549.7	89143.3	41849	41939.4
2-[1-(1H-Benzimidazol-2-yl)-3-(2-methoxyphenyl)propan-2-yl]-1H-benzimidazole	7.235	383.182		[M+H]+	C24H22N4O	FQFJIJMMCVBRBL-UHFFFAOYSA-N	COC1=C(C=CC=C1)CC(CC2=NC3=C(C=CC=C3)N2)C4=NC5=C(C=CC=C5)N4	Organoheterocyclic compounds	Benzimidazoles			0.71	10009.7	11876.6	10389.2	16169	9259.08	10023.5	11560.6	11815.6
2-[2,3,8-Trihydroxy-8-(hydroxymethyl)-3-methyldecahydro-5-azulenyl]-2-propanyl beta-D-glucopyranoside	4.212	473.234		[M+Na]+	C21H38O10	ZQIOVWYOYSNXID-UHFFFAOYSA-N	CC(C)(C1CCC(CO)(C2CC(C(C)(C2C1)O)O)O)OC3C(C(C(C(CO)O3)O)O)O	Lipids and lipid-like molecules	Prenol lipids	Terpene glycosides		0.822	38566.5	25819.2	33828.4	18412.8	20360.7	23071.3	25182.2	25207.7
22-Hydoxy-2-hopen-1-one	10.009	441.373		[M+H]+	C30H48O2	YLKHZBZGHNOEES-LISTXKHRSA-N	CC1(C)C=CC(=O)[C@@]2(C)C1CC[C@]3(C)[C@@H]2CC[C@@H]4[C@@]5(C)CC[C@@H]([C@@H]5CC[C@]43C)C(C)(C)O	Lipids and lipid-like molecules	Prenol lipids	Hopanoids		0.771	3044.02	3576.32	196074	4605.24	3269.89	3522.25	29604.6	29977.3
2-[(2R,4As,8S,8aS)-8-[2-[(4aS,7R,8aR)-7-(1-carboxyethenyl)-1-hydroxy-4a-methyl-2-oxo-6,7,8,8a-tetrahydro-5H-naphthalen-1-yl]ethyl]-4a-methyl-7-oxo-1,2,3,4,8,8a-hexahydronaphthalen-2-yl]prop-2-enoic acid	4.555	555.241		[M-H+2Na]+	C30H38O7	BSSWIRVAMSGQMG-RTTXQYISSA-N	C=C([C@@H]1CC[C@@]2(C)C=CC(=O)[C@@H](CCC3([C@@H]4C[C@@H](CC[C@@]4(C)C=CC3=O)C(=C)C(=O)O)O)[C@@H]2C1)C(=O)O	Lipids and lipid-like molecules	Prenol lipids	Sesquiterpenoids		0.724	8060.13	22488.3	9848.16	7941.95	6168.71	8609.87	8511.08	8731.88
2-[(2Z)-5-(Hexopyranosyloxy)-2-penten-1-yl]-3-oxo-, (1R,2R)-cyclopentaneacetic acid	3.324	411.161		[M+Na]+	C18H28O9	JFDNMLUPLXZXGV-YAYCWVCRSA-N		Lipids and lipid-like molecules	Fatty Acyls	Fatty acyl glycosides		0.877	302422	303110	323971	200831	188065	196456	227236	229040
2-[3-(3,4-Dihydroxyphenyl)prop-2-enoyloxy]ethyl-trimethylazanium	2.191	266.14		[M]+	[C14H20NO4]+	HLGBXKIGYXVIFU-UHFFFAOYSA-O	C[N+](C)(C)CCOC(=O)C=CC1=CC=C(C(=C1)O)O	Phenylpropanoids and polyketides	Cinnamic acids and derivatives	Hydroxycinnamic acids and derivatives		0.703	9046.79	5195.68	5506.16	6770.31	7254.56	7887.45	5343.26	5475.93
2,3-Dihydro-2-(1-hydroxy-1-methylethyl)-4-methoxy-6-(2-phenylethyl)-7-benzofurancarboxylic acid	8.456	379.149		[M+Na]+	C21H24O5	XJKIBJFVLHQLKC-UHFFFAOYSA-N	CC(C)(C1CC2=C(C(=C(CCC3=CC=CC=C3)C=C2OC)C(=O)O)O1)O	Phenylpropanoids and polyketides	Stilbenes			0.796	7693	6881.71	5659.12	7888.42	7138.35	6314.2	7257.21	7483
2,3-Dihydroxypropyl tetradecanoate	10.537	285.242		[M-H2O+H]+	C17H34O4	DCBSHORRWZKAKO-UHFFFAOYSA-N	CCCCCCCCCCCCCC(=O)OCC(CO)O	Lipids and lipid-like molecules	Glycerolipids	Monoradylglycerols		0.893	180054	134298	141992	249461	220054	230648	144827	145088
2,3-Dimethoxystrychnidin-10-one	5.328	395.204		[M+H]+	C23H26N2O4	RRKTZKIUPZVBMF-PLNGPGDESA-N	COC1=CC2=C(C=C1OC)N3C(=O)CC4[C@@H]5[C@H]6C[C@H]7[C@]2(CCN7CC6=CCO4)C53	Alkaloids and derivatives	Strychnos alkaloids			0.781	508184	497912	525486	433070	409697	472143	452553	453433
[2-(3'-Ethenyl-3',5-dimethyl-2,4,5'-trioxospiro[chromene-3,2'-cyclopentane]-1'-yl)-3-hydroxypropyl] acetate	4.61	423.143		[M+Na]+	C22H24O7	SUDVQVUJMZQNHR-UHFFFAOYSA-N	C=CC1(C)CC(=O)C(C(CO)COC(=O)C)C21C(=O)C3=C(C=CC=C3C)OC2=O	Organoheterocyclic compounds	Benzopyrans	1-benzopyrans		0.787	14032.4	14190.7	13698.8	10825.6	11114.8	13664.6	11771.8	11877.4
2-[4-[4-[Hydroxy-(4-hydroxy-3-methoxyphenyl)methyl]-3-(hydroxymethyl)oxolan-2-yl]-2-methoxyphenoxy]-6-(hydroxymethyl)oxane-3,4,5-triol	3.601	561.19		[M+Na]+	C26H34O12	AWTYKUNFPBFFHC-UHFFFAOYSA-N		Lignans, neolignans and related compounds	Lignan glycosides			0.846	28764.7	32235.9	30757	27181	26761.2	25340.1	27995.9	28182.4
2,4,5-Trimethoxybenzaldehyde	3.45	197.079		[M+H]+	C10H12O4	IAJBQAYHSQIQRE-UHFFFAOYSA-N	COC1=CC(=C(C=C1C=O)OC)OC	Benzenoids	Benzene and substituted derivatives	Benzoyl derivatives		0.811	17640.5	19043.2	20157.1	17180.9	15509	17258	16723.3	16566.2
2,4,5-Trimethoxybenzoic acid	3.907	213.077		[M+H]+	C10H12O5	KVZUCOGWKYOPID-UHFFFAOYSA-N	COC1=C(C=C(C(=C1)OC)OC)C(=O)O	Benzenoids	Benzene and substituted derivatives	Benzoic acids and derivatives		0.846	32452.3	34961.9	34926.3	25879.2	24624.9	24423.4	27736.8	27925.3
2,4-Dihydroxyheptadecyl acetate	11.187	313.272		[M-H2O+H]+	C19H38O4	ZBVKFVTUHVIICH-UHFFFAOYSA-N		Lipids and lipid-like molecules	Fatty Acyls	Fatty alcohols		0.783	2.24121e+07	1.73659e+07	1.88218e+07	2.90005e+07	2.66903e+07	2.83182e+07	1.81622e+07	1.82146e+07
2-(4-Hydroxyphenyl)ethyl (1S,4aR,7aR)-4a-hydroxy-7-methyl-5-oxo-1-[(2S,3R,4S,5S,6R)-3,4,5-trihydroxy-6-(hydroxymethyl)oxan-2-yl]oxy-1,6,7,7a-tetrahydrocyclopenta[c]pyran-4-carboxylate	4.622	533.164		[M+Na]+	C24H30O12	KBDOXLBZVFQTMH-RXRQAHPVSA-N	O=C(OCCC1=CC=C(O)C=C1)C2=COC(OC3OC(CO)C(O)C(O)C3O)C4C(C)CC(=O)C24O	Lipids and lipid-like molecules	Prenol lipids	Terpene glycosides		0.786	7495.56	6730.62	7779.47	4902.16	6897.37	7731.12	7011.08	6822.42
2',5,6-Trimethoxyflavone	7.018	313.109		[M+H]+	C18H16O5	IQWXFMQSQNSHKI-UHFFFAOYSA-N	COC1=C(C=CC=C1)C2=CC(=O)C3=C(C(=CC=C3O2)OC)OC	Phenylpropanoids and polyketides	Flavonoids	O-methylated flavonoids		0.797	10749.4	10770.4	10808.9	7470.39	7642.31	6935.01	8120.19	8219.18
(2,6,6-Trimethyl-4-oxo-2-cyclohexen-1-yl)methyl beta-D-glucopyranoside	6.379	353.157		[M+Na]+	C16H26O7	FOONTNRMWNJWCL-ZSABPLCXSA-N	CC1=CC(=O)CC(C)(C)C1CO[C@H]2[C@@H]([C@H]([C@@H]([C@@H](CO)O2)O)O)O	Organic oxygen compounds	Organooxygen compounds	Carbohydrates and carbohydrate conjugates		0.786	624093	645342	678913	502140	522922	525056	570679	571699
2-(6-Aminopurin-9-yl)-5-(hydroxymethyl)oxolane-3,4-diol	1.977	268.102		[M+H]+	C10H13N5O4	OIRDTQYFTABQOQ-UHFFFAOYSA-N	OCC1OC(N2C=NC=3C(=NC=NC32)N)C(O)C1O	Nucleosides, nucleotides, and analogues	Purine nucleosides			0.918	113954	112574	134240	147373	139733	145006	121984	122218
2-{[6-O-(beta-D-Glucopyranosyl)-beta-D-glucopyranosyl]oxy}-2-phenylacetamide	2.29	498.157		[M+Na]+	C20H29NO12	OCQMNDCGKQJTNY-BVXMNXTGSA-N	C1=CC=C(C=C1)C(C(=N)O)O[C@H]2[C@@H]([C@H]([C@@H]([C@@H](CO[C@H]3[C@@H]([C@H]([C@@H]([C@@H](CO)O3)O)O)O)O2)O)O)O	Lipids and lipid-like molecules	Fatty Acyls	Fatty acyl glycosides		0.861	84332.4	88772.3	93299.6	50577.8	43185.1	57694.9	59662.2	60507.7
2-(7-Hydroxy-6-methyloctyl)-2H-furan-5-one	4.694	244.187		[M+NH4]+	C13H22O3	AEPMKZIOUKHDOO-UHFFFAOYSA-N	CC(CCCCCC1C=CC(=O)O1)C(C)O	Lipids and lipid-like molecules	Fatty Acyls	Fatty alcohols		0.713	11457.8	11585.4	10895.7	7310.55	7584.07	7931.87	8586.16	8675.06
2-(8-Hydroxy-4a,8-dimethyldecahydro-2-naphthalenyl)acrylic acid	6.398	275.16		[M+Na]+	C15H24O3	FXKCXGBBUBCRPU-UHFFFAOYSA-N	C=C(C1CCC2(C)CCCC(C)(C2C1)O)C(=O)O	Lipids and lipid-like molecules	Prenol lipids	Sesquiterpenoids		0.744	29509.7	31665.3	30107.4	33618.4	30584.7	29464.4	29481.5	30099.7
2-Acetoxy-4-pentadecylbenzoic acid	11.646	413.266		[M+Na]+	C24H38O4	FMPIFABORGZGFA-UHFFFAOYSA-N	CCCCCCCCCCCCCCCC1=CC=C(C(=C1)OC(=O)C)C(=O)O	Benzenoids	Benzene and substituted derivatives	Benzoic acids and derivatives		0.871	170698	180050	176165	243473	175636	178287	195596	195774
2-Aminooctadecane-1,3,4-triol	8.344	318.299		[M+H]+	C18H39NO3	AERBNCYCJBRYDG-UHFFFAOYSA-N	CCCCCCCCCCCCCCC(C(C(CO)N)O)O	Organic nitrogen compounds	Organonitrogen compounds	Amines		0.813	1.04818e+06	1.152e+06	958132	1.18054e+06	1.19678e+06	1.98318e+06	1.23216e+06	1.2345e+06
[2-[(E)-3,4-Dihydroxypent-1-enyl]-6-oxooxan-3-yl] (E)-2-methylbut-2-enoate	4.919	321.131		[M+Na]+	C15H22O6	WEDIEMBZPFJDNC-BZNITXMSSA-N	O=C(OC1CCC(=O)OC1C=CC(O)C(O)C)C(=CC)C	Organoheterocyclic compounds	Lactones	Delta valerolactones		0.772	9658.96	15943.8	9439.68	11836.3	43752.7	49009.6	21945.6	22588.5
2-[(E)-3-(4-Hydroxyphenyl)prop-2-enoyl]oxyethyl-trimethylazanium	2.935	250.144		[M]+	[C14H20NO3]+	WRLCNNSWESNISL-UHFFFAOYSA-O	C[N+](C)(C)CCOC(=O)C=CC1=CC=C(C=C1)O	Phenylpropanoids and polyketides	Cinnamic acids and derivatives	Hydroxycinnamic acids and derivatives		0.807	3892.4	4296.13	4237.05	2403.48	2595.96	2947.92	2816.67	2773.3
(2E,4E)-12-Hydroxy-13-(hydroxymethyl)-14-methoxy-3,5,7-trimethyl-14-oxotetradeca-2,4-dienoic acid	7.816	379.206		[M+Na]+	C19H32O6	WKPLWDFQTVJLIX-WFYKWJGLSA-N	CC(CCCCC(C(CO)C(=O)OC)O)C/C(=C/C(=C/C(=O)O)/C)/C	Lipids and lipid-like molecules	Fatty Acyls	Fatty acids and conjugates		0.807	16341.8	17517.3	16083	15882.1	14602.6	15123.2	14772	14948.6
(2E,4E)-N-(1,3-Dihydroxy-3-methylpentan-2-yl)-2-methylhexa-2,4-dienamide	11.344	264.156		[M+Na]+	C13H23NO3	PHCDULUANYZTRK-RMTFUQJTSA-N	C/C=C/C=C(\C)/C(=NC(CO)C(C)(CC)O)O	Lipids and lipid-like molecules	Fatty Acyls	Fatty amides		0.743	6475.15	4260.99	3151.99	4782.52	3221.34	3574.08	14071.4	14201
(2E)-4-Hydroxy-3,4-dimethyl-2-penten-1-yl 6-O-[(2S,3R,4R)-3,4-dihydroxy-4-(hydroxymethyl)tetrahydro-2-furanyl]-beta-D-glucopyranoside	3.82	447.179		[M+Na]+	C18H32O11	FEGXTMHRTZJSIG-MVXUSQBOSA-N	C/C(=C\CO[C@H]1[C@@H]([C@H]([C@@H]([C@@H](CO[C@@H]2[C@@H]([C@@](CO)(CO2)O)O)O1)O)O)O)/C(C)(C)O	Lipids and lipid-like molecules	Fatty Acyls	Fatty acyl glycosides		0.718	12680.9	10279.3	13400.3	10511.9	9198.93	10596.5	17916.8	17874.9
(2E,6E,10Z)-12-Hydroxy-10-(hydroxymethyl)-6-methyl-2-(4-methylpent-3-enyl)dodeca-2,6,10-trienoic acid	5.414	359.217		[M+Na]+	C20H32O4	GWVCYAYKRPLWGK-AAMZJHKISA-N	O=C(O)C(=CCCC(=CCCC(=CCO)CO)C)CCC=C(C)C	Lipids and lipid-like molecules	Prenol lipids	Diterpenoids		0.808	18633.4	17289.5	16367.2	14253.7	13429.9	13172.6	15614.4	15908.9
2-Hexyl-5-propylbenzene-1,3-diol	9.492	237.183		[M+H]+	C15H24O2	VERGPVBZPMTZDY-UHFFFAOYSA-N	CCCCCCC1=C(C=C(CCC)C=C1O)O	Benzenoids	Benzene and substituted derivatives	Phenylpropanes		0.725	35175.1	33249.3	34953.6	36013.2	33679.6	33943	30267.6	29969.5
(2-Hydroxy-3-octadec-9-enoyloxypropyl) 2-(trimethylazaniumyl)ethyl phosphate	10.919	522.35		[M+H]+	C26H52NO7P	YAMUFBLWGFFICM-UHFFFAOYSA-N	CCCCCCCCC=CCCCCCCCC(=O)OCC(COP(=O)([O-])OCC[N+](C)(C)C)O	Lipids and lipid-like molecules	Glycerophospholipids	Glycerophosphocholines		0.854	8969.63	11718.1	17211.7	21913.8	25589.8	24647.2	17948.3	17669.5
(2-Hydroxy-3-octadeca-6,9,12-trienoyloxypropyl) 2-(trimethylazaniumyl)ethyl phosphate	10.105	518.321		[M+H]+	C26H48NO7P	MRTUWVDDQVMUCR-UHFFFAOYSA-N	CCCCCC=CCC=CCC=CCCCCC(=O)OCC(COP(=O)([O-])OCC[N+](C)(C)C)O	Lipids and lipid-like molecules	Glycerophospholipids	Glycerophosphocholines		0.834	8907.09	9024.74	21903.6	21509.5	19257.2	19058.5	16268.1	16404.5
(2-Hydroxy-3-octadeca-9,12-dienoyloxypropyl) 2-(trimethylazaniumyl)ethyl phosphate	10.505	520.337		[M+H]+	C26H50NO7P	SPJFYYJXNPEZDW-UHFFFAOYSA-N	CCCCCC=CCC=CCCCCCCCC(=O)OCC(COP(=O)([O-])OCC[N+](C)(C)C)O	Lipids and lipid-like molecules	Glycerophospholipids	Glycerophosphocholines		0.879	24081.9	24426.6	41805.5	43672.7	41059.4	53117.6	37970	36120.9
2-(Hydroxymethyl)-6-[5-[3-(hydroxymethyl)-5-(3-hydroxypropyl)-7-methoxy-2,3-dihydro-1-benzofuran-2-yl]-2-methoxyphenoxy]oxane-3,4,5-triol	4.805	545.202		[M+Na]+	C26H34O11	RWEVZSYWIIZZFV-UHFFFAOYSA-N	OCCCC1=CC(OC)=C2OC(C3=CC=C(OC)C(OC4OC(CO)C(O)C(O)C4O)=C3)C(C2=C1)CO	Phenylpropanoids and polyketides	2-arylbenzofuran flavonoids			0.797	15112.6	18543.8	26690.6	15263.1	12689.5	14793.4	16656.8	16938
2-(Hydroxymethyl)-6-(6-hydroxy-6-methyl-3-propan-2-ylcyclohex-3-en-1-yl)oxyoxane-3,4,5-triol	5.943	355.172		[M+Na]+	C16H28O7	DIPALNDKWHCLEA-UHFFFAOYSA-N	OCC1OC(OC2CC(=CCC2(O)C)C(C)C)C(O)C(O)C1O	Lipids and lipid-like molecules	Prenol lipids	Terpene glycosides		0.803	183903	187888	195258	163209	165511	169429	169580	170300
2-Hydroxyquinoline	4.378	146.059		[M+H]+	C9H7NO	LISFMEBWQUVKPJ-UHFFFAOYSA-N	OC=1N=C2C=CC=CC2=CC1	Organoheterocyclic compounds	Quinolines and derivatives	Quinolones and derivatives		0.835	10432.9	11043.1	10348.1	5932.11	5941.27	6520.7	7735.96	7679.79
2-Methoxy-4-pentadecylbenzoic acid	10.32	363.283		[M+H]+	C23H38O3	HDGBHYXZLPCUJI-UHFFFAOYSA-N	CCCCCCCCCCCCCCCC1=CC=C(C(=C1)OC)C(=O)O	Benzenoids	Benzene and substituted derivatives	Benzoic acids and derivatives		0.807	32512.1	31936.6	29902.5	41682.9	12505.6	13940	34233.8	34204.1
2-Methyl-3-[(2S,3R,4S,5S,6R)-3,4,5-trihydroxy-6-(hydroxymethyl)oxan-2-yl]oxypyran-4-one	2.106	289.09		[M+H]+	C12H16O8	YGSIRXHFAUFUEJ-GPTQDWHKSA-N	O=C1C=COC(=C1OC2OC(CO)C(O)C(O)C2O)C	Organic oxygen compounds	Organooxygen compounds	Carbohydrates and carbohydrate conjugates		0.872	50387.9	57077.2	56581.5	45813.3	44808.5	56586.4	49545.5	49931.5
2-Monomyristin	10.537	303.252		[M+H]+	C17H34O4	TVIMZSOUQXNWHO-UHFFFAOYSA-N	O=C(OC(CO)CO)CCCCCCCCCCCCC	Lipids and lipid-like molecules	Glycerolipids	Monoradylglycerols		0.819	116853	100361	94421.5	180042	164323	170244	95451.8	96467.6
2-O-Methyladenosine	2.582	282.117		[M+H]+	C11H15N5O4	FPUGCISOLXNPPC-UHFFFAOYSA-N	COC1C(C(CO)OC1N2C=NC3=C2N=CN=C3N)O	Nucleosides, nucleotides, and analogues	Purine nucleosides		C04779	0.753	26056	26200.4	25770.4	31824.1	27423.4	30397.6	26300	26186.5
2-Palmitoylglycerol	11.187	331.282		[M+H]+	C19H38O4	BBNYCLAREVXOSG-UHFFFAOYSA-N	O=C(OC(CO)CO)CCCCCCCCCCCCCCC	Lipids and lipid-like molecules	Glycerolipids	Monoradylglycerols		0.845	2.29076e+07	1.86271e+07	2.1344e+07	3.2468e+07	3.05904e+07	3.19735e+07	1.85242e+07	1.83355e+07
2-Phenylacetamide	3.416	136.075		[M+H]+	C8H9NO	LSBDFXRDZJMBSC-UHFFFAOYSA-N	N=C(O)CC=1C=CC=CC1	Benzenoids	Benzene and substituted derivatives	Phenylacetamides	C02505	0.758	4908.5	5706.14	6441.99	5740.76	6190.04	5664.61	5963.94	6081.16
2-Phenylethyl 3-O-(4-carboxy-3-hydroxy-3-methylbutanoyl)-beta-D-glucopyranoside	4.867	451.157		[M+Na]+	C20H28O10	WGMNBGJQXOIVGA-HJVQXQJGSA-N	O=C(O)CC(O)(C)CC(=O)OC1C(O)C(OCCC=2C=CC=CC2)OC(CO)C1O	Lipids and lipid-like molecules	Saccharolipids			0.773	10073.9	9206.79	9907.57	6076.79	6920.67	7131.49	8207.29	8261.62
2-Phenylethyl 6-O-[(2S,3R,4R)-3,4-dihydroxy-4-(hydroxymethyl)tetrahydro-2-furanyl]-beta-D-glucopyranoside	4.07	439.154		[M+Na]+	C19H28O10	GZSQKOFXMZDKPV-DERWZFJFSA-N	C1=CC=C(C=C1)CCO[C@H]2[C@@H]([C@H]([C@@H]([C@@H](CO[C@@H]3[C@@H]([C@@](CO)(CO3)O)O)O2)O)O)O	Organic oxygen compounds	Organooxygen compounds	Carbohydrates and carbohydrate conjugates		0.822	5869.82	5995.55	11332.6	5992.38	5014.6	5399.38	6965.26	7006.99
2-Phenylethyl beta-D-glucopyranoside	4.343	302.159		[M+NH4]+	C14H20O6	MLRIJUWUQTVDQE-RKQHYHRCSA-N	OCC1OC(OCCC=2C=CC=CC2)C(O)C(O)C1O	Organic oxygen compounds	Organooxygen compounds	Carbohydrates and carbohydrate conjugates		0.761	91982.8	93942.4	102933	76555.2	72443.7	76898.1	79683.4	79755.4
2-Pyrrolidinone	0.845	86.0592		[M-C6H8O6+H]+	C4H7NO	HNJBEVLQSNELDL-UHFFFAOYSA-N	C1CC(=NC1)O	Organoheterocyclic compounds	Pyrrolidines	Pyrrolidones	C11118	0.723	66231.9	64458.2	70257.4	42372.4	42854.1	46620.6	52196	52627.3
2-(((R)-2,3-Dihydroxypropyl)phosphoryloxy)-N,N,N-trimethylethanaminium	0.678	258.111		[M]+	[C8H21NO6P]+	SUHOQUVVVLNYQR-MRVPVSSYSA-O	C[N+](C)(C)CCOP(=O)(O)OC[C@@H](CO)O	Lipids and lipid-like molecules	Glycerophospholipids	Glycerophosphocholines		0.838	12183.3	12072.9	14891.9	5568.11	17573.6	13487	11677.5	11938.1
[(2R,3R,4S,5S,6R)-3-Acetyloxy-2-(acetyloxymethyl)-5-hexanoyloxy-6-[(2S,3R)-2,3,4-trihydroxybutoxy]oxan-4-yl] 14-hydroxytetradecanoate	7.256	715.399		[M+Na]+	C34H60O14	QYCCCSUFDHWKRW-KSHKLCIXSA-N	O=C(OCC1OC(OCC(O)C(O)CO)C(OC(=O)CCCCC)C(OC(=O)CCCCCCCCCCCCCO)C1OC(=O)C)C	Lipids and lipid-like molecules	Saccharolipids			0.717	4242.44	4986.75	4314.89	3132.85	3089.31	2644.07	3807.08	3907.97
(2R,3S,4S,5R,6R)-2-[[(2S,3R,4R)-3,4-dihydroxy-4-(hydroxymethyl)oxolan-2-yl]oxymethyl]-6-[4-(4-hydroxyphenyl)butan-2-yloxy]oxane-3,4,5-triol	4.952	483.183		[M+Na]+	C21H32O11	QJVVGCSWIOLQDG-PROUKMOUSA-N	OC1=CC=C(C=C1)CCC(OC2OC(COC3OCC(O)(CO)C3O)C(O)C(O)C2O)C	Lipids and lipid-like molecules	Fatty Acyls	Fatty acyl glycosides		0.761	9227.5	9055.62	9307.91	9787.32	8821.26	11781.8	8871.43	8797.7
(2R,3S,4S,5R,6S)-2-(hydroxymethyl)-6-[4-(hydroxymethyl)-1-propan-2-ylcyclohex-3-en-1-yl]oxyoxane-3,4,5-triol	5.244	350.214		[M+NH4]+	C16H28O7	WBDMFFSFFQSHFV-MUGRSDNVSA-N	OCC1=CCC(OC2OC(CO)C(O)C(O)C2O)(CC1)C(C)C	Lipids and lipid-like molecules	Prenol lipids	Terpene glycosides		0.76	20953.4	22028	20958.7	20033.3	17134.4	17959.6	18711.8	19014.5
[(2R,3S,4S,5R,6S)-3,4,5-Trihydroxy-6-[(2S,3R,4S,5S,6R)-3,4,5-trihydroxy-6-(hydroxymethyl)oxan-2-yl]oxyoxan-2-yl]methyl 8-methylnonanoate	4.941	519.243		[M+Na]+	C22H40O12	QEGXBXBKQLQOHP-HSZKHKTISA-N		Lipids and lipid-like molecules	Saccharolipids			0.736	16332.8	20152.8	15561.3	9770.72	10157.7	15509	14015.2	14193
(2R,3S,5R)-2-[6-[[(1S,2S)-2-Hydroxycyclopentyl]amino]-9-purinyl]-5-(hydroxymethyl)oxolane-3,4-diol	4.088	352.161		[M+H]+	C15H21N5O5	GYWXTRVEUURNEW-QPIWWKSXSA-N	OCC1OC(N2C=NC=3C(=NC=NC32)NC4CCCC4O)C(O)C1O	Nucleosides, nucleotides, and analogues	Purine nucleosides			0.735	5410.86	5546.89	6345.17	4772.92	4022.39	4685.72	5023.77	4959.75
(2S)-2-[(1S)-1-Hydroxypentyl]-4-methoxy-2,3-dihydropyran-6-one	5.651	215.129		[M+H]+	C11H18O4	YFIMUDXPJZVJJO-UWVGGRQHSA-N	O=C1OC(CC(OC)=C1)C(O)CCCC	Organoheterocyclic compounds	Pyrans	Pyranones and derivatives		0.722	9596.19	7459.69	8803.97	13338.5	11432.3	10850.5	9662.88	9773.32
(2S)‐2‐(2‐aminoacetamido)‐3‐(4‐cyanophenyl)‐N‐(9H‐fluoren‐2‐yl)propanamide	3.134	433.165		[M+Na]+	C25H22N4O2	WNVKQPTYEZCTFN-QHCPKHFHSA-N	C1c2ccccc2c2ccc(cc12)NC([C@H](Cc1ccc(C#N)cc1)NC(CN)=O)=O	Organic acids and derivatives	Carboxylic acids and derivatives	Amino acids, peptides, and analogues		0.818	13411.2	15767.5	15159.7	12859.9	12117.8	13175.9	14419.6	14494.2
(2S,3R,4S,5S,6R)-2-[(2R,3R,4S,5S,6R)-4,5-Dihydroxy-6-(hydroxymethyl)-2-(3-hydroxy-6-methylheptoxy)oxan-3-yl]oxy-6-(hydroxymethyl)oxane-3,4,5-triol	5.177	493.233		[M+Na]+	C20H38O12	OCLJUQSRRLIINU-CBMLQZBESA-N	CC(C)CCC(CCO[C@H]1[C@@H]([C@H]([C@@H]([C@@H](CO)O1)O)O)O[C@H]2[C@@H]([C@H]([C@@H]([C@@H](CO)O2)O)O)O)O	Lipids and lipid-like molecules	Fatty Acyls	Fatty acyl glycosides		0.708	17334.7	14267	20340.3	15993.8	12774.8	19603.3	13554	12781
(2S,3R,4S,5S,6R)-2-[4-[(3S,3aR,6S,6aR)-6-[3,5-Dimethoxy-4-[(2S,3R,4S,5S,6R)-3,4,5-trihydroxy-6-(hydroxymethyl)oxan-2-yl]oxyphenyl]-1,3,3a,4,6,6a-hexahydrofuro[3,4-c]furan-3-yl]-2,6-dimethoxyphenoxy]-6-(hydroxymethyl)oxane-3,4,5-triol	4.181	765.259		[M+Na]+	C34H46O18	FFDULTAFAQRACT-XKBSQSBASA-N		Lignans, neolignans and related compounds	Lignan glycosides			0.827	6024.8	5892.94	6169.12	7934.93	6947.66	6929.48	6519.54	6395.23
[(2S,3R,4S,5S,6R)-3,4,5-Trihydroxy-6-(hydroxymethyl)oxan-2-yl] (2E,6E)-8-hydroxy-2,6-dimethylocta-2,6-dienoate	4.066	369.152		[M+Na]+	C16H26O8	QZIOPOIUZGGXKI-KOYXEPTDSA-N	O=C(OC1OC(CO)C(O)C(O)C1O)C(=CCCC(=CCO)C)C	Lipids and lipid-like molecules	Prenol lipids	Terpene glycosides		0.801	393825	396962	370531	310079	310877	310040	334501	335627
(2S,3S,9R,13R,14S,16R)-2,3,16-Trihydroxy-17-[(2R)-2-hydroxy-6-methyl-3-oxohept-6-en-2-yl]-4,4,9,13,14-pentamethyl-1,2,3,7,8,10,12,15,16,17-decahydrocyclopenta[a]phenanthren-11-one	6.796	525.316		[M+Na]+	C30H46O6	JQKLZAQSMGFZSI-NRFHFCOISA-N	C=C(C)CCC(=O)[C@@](C)(C1[C@@H](C[C@@]2(C)C3CC=C4C(C[C@@H]([C@H](C4(C)C)O)O)[C@]3(C)C(=O)C[C@]12C)O)O	Lipids and lipid-like molecules	Steroids and steroid derivatives	Cucurbitacins		0.814	15509.7	13753.6	13075	9265.91	7296.44	9077.58	14220.7	14642.3
3-[(1R,3S,5S,10R,11R,13R,14S,17R)-1,5,11,14-tetrahydroxy-10-(hydroxymethyl)-13-methyl-3-[(2R,3S,4S,5R,6R)-3,4,5-trihydroxy-6-methyloxan-2-yl]oxy-2,3,4,6,7,8,9,11,12,15,16,17-dodecahydro-1H-cyclopenta[a]phenanthren-17-yl]-2H-furan-5-one	5.593	607.278		[M+Na]+	C29H44O12	LPMXVESGRSUGHW-RSTGETGLSA-N	C[C@@H]1[C@@H]([C@@H]([C@@H]([C@@H](O1)O[C@H]2C[C@H]([C@]3(CO)C4C(CC[C@@]3(C2)O)[C@]5(CC[C@H](C6=CC(=O)OC6)[C@@]5(C)C[C@H]4O)O)O)O)O)O	Lipids and lipid-like molecules	Steroids and steroid derivatives	Steroid lactones		0.799	13831.4	14890.2	15564.1	10271.7	6687.86	8262.22	10416.8	11333.3
3-[(2S,3R,4S,5S,6R)-6-[[(2R,3R,4R)-3,4-dihydroxy-4-(hydroxymethyl)oxolan-2-yl]oxymethyl]-3,4,5-trihydroxyoxan-2-yl]oxy-2-methylpyran-4-one	2.359	421.137		[M+H]+	C17H24O12	OXNYNKGAOAFFBD-AHZIVMAWSA-N	O=C1C=COC(=C1OC2OC(COC3OCC(O)(CO)C3O)C(O)C(O)C2O)C	Organic oxygen compounds	Organooxygen compounds	Carbohydrates and carbohydrate conjugates		0.702	10092.5	11173.7	14041.4	8874.49	8297.87	9166.72	7320.74	7053.54
3-(3,4-Dimethoxyphenyl)-1-(2-hydroxy-4,6-dimethoxyphenyl)propan-1-one	5.313	369.134		[M+Na]+	C19H22O6	MQEOTHTYNCMSAN-UHFFFAOYSA-N	COC1=CC(=C(C(=O)CCC2=CC=C(C(=C2)OC)OC)C(=C1)O)OC	Phenylpropanoids and polyketides	Linear 1,3-diarylpropanoids	Chalcones and dihydrochalcones		0.735	11514.5	10830.9	10193.4	7846.64	8055.37	7412.45	9868.69	9904.9
3,4-Dihydroxyphenylacetic acid	1.993	169.048		[M+H]+	C8H8O4	CFFZDZCDUFSOFZ-UHFFFAOYSA-N	C1=C(C=C(C(=C1)O)O)CC(=O)O	Benzenoids	Phenols	Benzenediols	C01161	0.749	11157.4	11717.8	11477.3	12924.2	12274.1	11948	11949	12224.1
3-(4-Hydroxyphenyl)propanoic acid 3-(4-hydroxy-3-methoxyphenyl)propyl ester	6.409	353.139		[M+Na]+	C19H22O5	ZXQHQUXJMNGVJP-UHFFFAOYSA-N	COC1=CC(=CC=C1O)CCCOC(=O)CCC2=CC=C(C=C2)O	Benzenoids	Phenols	Methoxyphenols		0.899	46182.8	42552.6	24980	45673.2	44152.1	48112	56497.4	59671.9
3-[4-Methyl-1-(2-methylpropanoyl)-3-oxocyclohexyl]butanoic acid	4.932	291.157		[M+Na]+	C15H24O4	ZIOCYJNRYIRTQD-UHFFFAOYSA-N	CC(C)C(=O)C1(CCC(C)C(=O)C1)C(C)CC(=O)O	Lipids and lipid-like molecules	Prenol lipids	Monoterpenoids		0.796	22509.5	22937.6	25403.4	25136.3	23726.2	24433.2	21796.4	21690
3,5,5-Trimethyl-4-[3-[(beta-D-glucopyranosyl)oxy]butyl]-3-cyclohexen-1-ol	6.491	397.218		[M+Na]+	C19H34O7	QOLJILMTPKQQQA-KWEBYEANSA-N	OCC1OC(OC(C)CCC2=C(C)CC(O)CC2(C)C)C(O)C(O)C1O	Lipids and lipid-like molecules	Fatty Acyls	Fatty acyl glycosides		0.828	62217	63654.3	63882.9	55759.3	48352.5	58488.3	55243.6	55389.3
3',5-Dihydroxy-3,4',5',7-tetramethoxyflavone	6.642	375.104		[M+H]+	C19H18O8	LLDTYMGZAXZDDU-UHFFFAOYSA-N	COC1=CC2=C(C(=C1)O)C(=O)C(=C(C3=CC(=C(C(=C3)O)OC)OC)O2)OC	Phenylpropanoids and polyketides	Flavonoids	O-methylated flavonoids		0.787	16099.9	16457	17258.7	7405.85	7029.64	7876.24	12024.8	12052.1
3-{7-[5-(1-hydroxyhenicosa-4,8-dien-1-yl)oxolan-2-yl]heptyl}-5-methyl-5H-furan-2-one	12.669	573.486		[M+H]+	C37H64O4	FGFWSFXBCSXBEY-MLPZMSAMNA-N	O=C1OC(C=C1CCCCCCCC2OC(CC2)C(O)CCC=CCCC=CCCCCCCCCCCCC)C					0.894	39807.4	45662.3	264805	64339.5	52974.8	61439.1	77131.4	78207.5
3,7-Dihydroxy-3',4'-dimethoxyflavone	6.903	315.085		[M+H]+	C17H14O6	LTSJJOKAWSCMBC-UHFFFAOYSA-N	COC1=C(C=C(C=C1)C2=C(C(=O)C3=CC=C(C=C3O2)O)O)OC	Phenylpropanoids and polyketides	Flavonoids	Flavones		0.837	39059.2	39582.5	39088.4	18977.1	18567.6	18436.3	27786.4	27910
3,8-Dimethyl-5-propan-2-yl-4a,5,6,8a-tetrahydro-1H-naphthalen-2-one	6.761	219.173		[M+H]+	C15H22O	LMILVXQXGKTFSZ-UHFFFAOYSA-N		Lipids and lipid-like molecules	Prenol lipids	Sesquiterpenoids		0.73	148104	160236	162998	148967	152829	159957	149928	150365
(3aS,5aS,9bR)-5a,9-dimethyl-3-methylidene-3a,4,6,7,8,9b-hexahydrobenzo[g][1]benzofuran-2,5-dione	5.789	247.133		[M+H]+	C15H18O3	CPHPAWJXZHHPEN-PSOPSSQASA-N	CC1=C2[C@H]3[C@@H](CC(=O)[C@@]2(C)CCC1)C(=C)C(=O)O3	Lipids and lipid-like molecules	Prenol lipids	Terpene lactones		0.827	308877	306894	315740	202319	201379	214907	242235	243653
(3As,6S,7R,8aR)-8-hydroxy-6,8-dimethyl-3-methylidenespiro[4,5,6,8a-tetrahydro-3aH-cyclohepta[b]furan-7,5'-oxolane]-2,2'-dione	5.768	303.116		[M+Na]+	C15H20O5	IRPFOXRBPHCCTG-CZLFTNFUSA-N	C[C@H]1CC[C@H]2C(=C)C(=O)O[C@H]2C(C)([C@]31CCC(=O)O3)O	Lipids and lipid-like molecules	Prenol lipids	Terpene lactones		0.76	4125.58	5609.75	5831.77	5522.77	14800.1	22021.5	9457.37	9694.87
(3beta)-28-Norlup-20(29)-ene-3,17-diol	11.028	411.36		[M+H-H2O]+	C29H46O	QMYGTTSPVRKRJP-UUORKCOBNA-N	OC1CCC2(C)C(CCC3(C)C2CCC4C5C(C(=C)C)CCC5(O)CCC43C)C1(C)C					0.726	246717	273856	264207	875539	854978	968494	522950	523456
3beta-HYDROXYDEOXODIHYDRODEOXYGEDUNIN	8.11	493.252		[M+Na]+	C28H38O6	FJIIOEQLAAKWEL-VISHRWGOSA-N	O=C1OC(C2=COC=C2)C3(C(=C1)C4(C)C(OC(=O)C)CC5C(C)(C)C(O)CCC5(C)C4CC3)C	Organoheterocyclic compounds	Naphthopyrans			0.8	14595.4	12863.7	13425	18709.9	13882.7	13635	12932.1	13028.7
3-Cyanopyridine	2.685	105.071		[M+H]+	C6H4N2	GZPHSAQLYPIAIN-UHFFFAOYSA-N		Organoheterocyclic compounds	Pyridines and derivatives	3-pyridinecarbonitriles		0.714	6715.59	8248.55	7949.21	9523.63	7256.65	7914.17	8186.38	8367.63
3-Deoxo-3-beta-Acetoxydeoxydihydrogedunin	12.012	535.271		[M+Na]+	C30H40O7	HNFPPWVGLWDXQQ-UDYWQXAESA-N	O=C1OC(C2=COC=C2)C3(C(=C1)C4(C)C(OC(=O)C)CC5C(C)(C)C(OC(=O)C)CCC5(C)C4CC3)C	Organoheterocyclic compounds	Naphthopyrans			0.788	1.47413e+06	1.47431e+06	1.63769e+06	2.33644e+06	2.01132e+06	2.57248e+06	1.80211e+06	1.81835e+06
3-Ethyl-4-hydroxy-4-methylpentyl 6-O-[(2S,3R,4R)-tetrahydro-3,4-dihydroxy-4-(hydroxymethyl)-2-furanyl]-beta-D-glucopyranoside	5.1	463.212		[M+Na]+	C19H36O11	ZHOUHFMRWBOCFO-RPIGWSNLSA-N	CCC(CCO[C@H]1[C@@H]([C@H]([C@@H]([C@@H](CO[C@@H]2[C@@H]([C@@](CO)(CO2)O)O)O1)O)O)O)C(C)(C)O	Lipids and lipid-like molecules	Fatty Acyls	Fatty acyl glycosides		0.8	29663.7	27642.1	30771.2	23481.3	22506.8	24535.5	25024.7	24922
[3-Hydroxy-1-(4-methoxy-7-oxofuro[3,2-g]chromen-9-yl)oxy-3-methylbutan-2-yl] (E)-2-methylbut-2-enoate	0.657	455.115		[M+K]+	C22H24O8	QUSMURJIBTWAOP-WUXMJOGZSA-N	C/C=C(\C)/C(=O)OC(COC1=C2C(=C(C3=C1OC(=O)C=C3)OC)C=CO2)C(C)(C)O	Phenylpropanoids and polyketides	Coumarins and derivatives	Furanocoumarins		0.788	173355	177593	178691	121760	123573	140035	149005	149771
3-Hydroxy-2-[3-methyl-2-[[3,4,5-trihydroxy-6-(hydroxymethyl)oxan-2-yl]oxymethyl]cyclopent-2-en-1-yl]propanoic acid	4.269	385.142		[M+Na]+	C16H26O9	IVUFRBWVXKXZMM-UHFFFAOYSA-N	CC1=C(COC2C(C(C(C(CO)O2)O)O)O)C(CC1)C(CO)C(=O)O	Lipids and lipid-like molecules	Prenol lipids	Terpene glycosides		0.812	41596.9	42590.3	44619.6	49489.6	46439.9	45196.9	44851.5	45394.7
3-Hydroxy-7-methoxy-2-(4-methoxyphenyl)-4H-chromen-4-one	8.714	299.089		[M+H]+	C17H14O5	IFHXSMSQHPVVSF-UHFFFAOYSA-N	COC1=CC=C(C=C1)C2=C(C(=O)C3=CC=C(C=C3O2)OC)O	Phenylpropanoids and polyketides	Flavonoids	Flavones		0.899	6858.09	6065.07	6957.37	5075.03	5521.65	6223.87	5762.87	5898.6
3-Hydroxycinnamic acid	2.425	165.055		[M+H]+	C9H8O3	KKSDGJDHHZEWEP-SNAWJCMRSA-N	O=C(O)C=CC=1C=CC=C(O)C1	Phenylpropanoids and polyketides	Cinnamic acids and derivatives	Hydroxycinnamic acids and derivatives	C12621	0.81	12145	10807.7	11699.7	8803.34	8144.03	8694.25	9035.19	9099.43
3-Hydroxypyridine	1.181	96.0437		[M+H]+	C5H5NO	GRFNBEZIAWKNCO-UHFFFAOYSA-N	C1=CN=CC(=C1)O	Organoheterocyclic compounds	Pyridines and derivatives	Hydroxypyridines		0.895	52704.1	53229.5	51709.3	52143.1	49485.4	54383.7	49965.8	50269.6
3-Methyladenine	2.234	150.077		[M+H]+	C6H7N5	FSASIHFSFGAIJM-UHFFFAOYSA-N	CN1C=NC(=C2C1=NC=N2)N	Organoheterocyclic compounds	Imidazopyrimidines	Purines and purine derivatives		0.794	19101.4	19767.5	20739.7	13120.6	12634.3	13032.2	15351.1	15488.2
3-n-Butylphathlide	3.743	191.107		[M+H]+	C12H14O2	HJXMNVQARNZTEE-UHFFFAOYSA-N	CCCCC1C2=CC=CC=C2C(=O)O1					0.796	653396	652397	693823	500407	484108	489397	558127	561575
3-O-Methylfunicone	6.232	411.104		[M+Na]+	C20H20O8	WGLRJONCGNNMKL-VOTSOKGWSA-N	O=C(OC)C=1C=C(OC)C=C(OC)C1C(=O)C2=COC(C=CC)=C(OC)C2=O	Organic oxygen compounds	Organooxygen compounds	Carbonyl compounds		0.824	18209	20111.7	21421.4	10326.5	9784.87	9024.89	15111.2	15192.5
(3R,4S)-3-Azaniumyl-4-methylhexanoate	2.255	146.117		[M+H]+	C7H15NO2	JHEDYGILOIBOTL-NTSWFWBYSA-N	CC[C@H](C)[C@@H](CC(=O)O)N	Organic acids and derivatives	Carboxylic acids and derivatives	Amino acids, peptides, and analogues		0.734	7985.68	8353.1	8095.5	6642.18	5504.99	6349.19	6473.91	6430.19
(3S,4R,5S,8R,9E,12S,14S,15R,16S,18R,19R,26As)-5,6,8,11,12,13,14,15,16,17,18,19,24,25,26,26a-Hexadecahydro-5,19-dihydroxy-3-[(1E)-2-[(1R,3R,4R)-4-hydroxy-3-methoxycyclohexyl]-1-methylethenyl]-14,16-dimethoxy-4,10,12,18-tetramethyl-8-(2-propen-1-yl)-15,19-epoxy-3H-pyrido[2,1-c][1,4]oxaazacyclotricosine-1,7,20,21(4H,23H)-tetrone	11.703	826.492		[M+Na]+	C44H69NO12	QJJXYPPXXYFBGM-LJIGMGMYSA-N	O=C1OC(C(=CC2CCC(O)C(OC)C2)C)C(C)C(O)CC(=O)C(C=C(C)CC(C)CC(OC)C3OC(O)(C(=O)C(=O)N4CCCCC14)C(C)CC3OC)CC=C	Phenylpropanoids and polyketides	Macrolide lactams			0.715	31312.9	26699.5	22998.9	39473.2	39809.7	35269	25258.4	25597.8
(3S,8As)-3-Isobutylhexahydropyrrolo[1,2-a]pyrazine-1,4-dione	4.271	211.141		[M+H]+	C11H18N2O2	SZJNCZMRZAUNQT-IUCAKERBSA-N	O=C1N2CCCC2C(O)=NC1CC(C)C	Organic acids and derivatives	Carboxylic acids and derivatives	Amino acids, peptides, and analogues		0.912	49017.4	52855.3	55147.1	54724.4	54223.7	57069	50760.4	50730.6
(+)-4,11-Eudesmadien-3-one	6.155	219.175		[M+H]+	C15H22O	KUFXJZXMWHNCEH-UHFFFAOYSA-N		Lipids and lipid-like molecules	Prenol lipids	Sesquiterpenoids		0.701	63353.7	62877.7	64986.9	52684.6	51055	51706.7	53990.2	54418.5
4-(1,3-Benzodioxol-5-ylmethyl)-3-[(3,4-dimethoxyphenyl)methyl]oxolan-2-one	4.411	393.129		[M+Na]+	C21H22O6	IYBDDRJHJMFFBB-UHFFFAOYSA-N	COC1=CC=C(CC2C(CC3=CC=C4C(=C3)OCO4)COC2=O)C=C1OC	Lignans, neolignans and related compounds	Furanoid lignans	Tetrahydrofuran lignans		0.831	18518.6	18236.1	15070.7	19595.6	16943.8	19095.6	19219.1	19857.3
4-[(2R,3R,4S,5S,6R)-3,4,5-trihydroxy-6-(hydroxymethyl)oxan-2-yl]oxypentan-2-yl (E)-3-(4-hydroxyphenyl)prop-2-enoate	5.943	435.162		[M+Na]+	C20H28O9	RMFDCHYDPYVNFA-AKVWERCLSA-N	O=C(OC(C)CC(OC1OC(CO)C(O)C(O)C1O)C)C=CC2=CC=C(O)C=C2	Lipids and lipid-like molecules	Fatty Acyls	Fatty acyl glycosides		0.869	30966.6	33009.4	33344	26544.1	24871.5	24532	28801.6	29220.1
4-[3-(Beta-D-glucopyranosyloxy)-4-hydroxy-2,6,6-trimethyl-1-cyclohexen-1-yl]-2-butanone	5.068	371.201		[M-H2O+H]+	C19H32O8	JVIDANAJZDBKRL-FJUMDGKUSA-N		Lipids and lipid-like molecules	Prenol lipids	Terpene glycosides		0.847	121752	139415	130366	101434	102399	88654.8	95544.4	95622.4
4-[3-Methyl-5-(5,6,7-trihydroxy-1,2,4a,5-tetramethyl-3,4,6,7,8,8a-hexahydro-2H-naphthalen-1-yl)pentoxy]-4-oxobutanoic acid	5.956	487.268		[M-H+2Na]+	C24H42O7	DQOOFQPFNNGTHL-UHFFFAOYSA-N	CC(CCC1(C)C(C)CCC2(C)C1CC(C(C2(C)O)O)O)CCOC(=O)CCC(=O)O	Lipids and lipid-like molecules	Prenol lipids	Diterpenoids		0.778	12096.8	14840.4	15494	10271.1	10483.3	12795.3	10790	10705
4,4,8,10,14-Pentamethyl-17-(4,5,6-trihydroxy-6-methylheptan-2-yl)-2,5,6,7,9,15-hexahydro-1H-cyclopenta[a]phenanthrene-3,16-dione	8.795	509.323		[M+Na]+	C30H46O5	PGQUPZCFLHXEHV-UHFFFAOYSA-N	CC(CC(C(C(C)(C)O)O)O)C1=C2C=CC3C4(C)CCC(=O)C(C)(C)C4CCC3(C)C2(C)CC1=O	Lipids and lipid-like molecules	Prenol lipids	Triterpenoids		0.728	6329.95	6787.1	5938.1	4641.96	7131.81	6742.73	5172.51	5254.58
4-[4-(beta-D-Glucopyranosyloxy)-2-hydroxy-2,6,6-trimethylcyclohexylidene]-3-buten-2-one	3.89	409.183		[M+Na]+	C19H30O8	OSUSRWMGHUUXBY-OHWUEDFNSA-N	CC(=O)C=C=C1C(C)(C)CC(CC1(C)O)O[C@H]2[C@@H]([C@H]([C@@H]([C@@H](CO)O2)O)O)O	Lipids and lipid-like molecules	Prenol lipids	Terpene glycosides		0.858	1.30952e+06	1.27922e+06	1.38672e+06	1.08506e+06	1.0306e+06	1.01235e+06	1.13781e+06	1.14366e+06
4-Acetyl-2-hydroxyphenyl 2-O-beta-D-fructofuranosyl-beta-D-xylopyranoside	2.898	469.128		[M+Na]+	C19H26O12	YOBMRYYTHXIXSD-SMTILKTDSA-N	CC(=O)C1=CC=C(C(=C1)O)O[C@H]2[C@@H]([C@H]([C@@H](CO2)O)O)O[C@@]3(CO)[C@H]([C@@H]([C@@H](CO)O3)O)O	Organic oxygen compounds	Organooxygen compounds	Carbohydrates and carbohydrate conjugates		0.791	8738.59	8586.09	9035.34	6859.22	6535.04	7837.07	7384.77	7454.26
4-Aminobenzoic acid	3.348	138.054		[M+H]+	C7H7NO2	ALYNCZNDIQEVRV-UHFFFAOYSA-N	C1=C(C=CC(=C1)N)C(=O)O	Benzenoids	Benzene and substituted derivatives	Benzoic acids and derivatives	C00568	0.805	8239.18	7873.63	8311.06	6110.83	6864.01	6998.73	7583.21	7664.18
4-[Formyl(6-methoxyquinolin-8-yl)amino]pentanoic acid	3.169	303.139		[M+H]+	C16H18N2O4	HWLCTPIUUFQVEK-UHFFFAOYSA-N	CC(CCC(=O)O)N(C=O)C1=CC(=CC2=CC=CN=C21)OC	Organoheterocyclic compounds	Quinolines and derivatives			0.727	8802.61	10141.2	9826.16	7125.73	7789.44	7944.14	8573.45	8702.69
4-Guanidinobutyric acid	0.701	146.093		[M+H]+	C5H11N3O2	TUHVEAJXIMEOSA-UHFFFAOYSA-N	O=C(O)CCCNC(=N)N	Organic acids and derivatives	Carboxylic acids and derivatives	Amino acids, peptides, and analogues	C01035	0.77	192405	189436	191951	179571	177117	184672	189796	190729
4-Hydroxy-3-[(2E,6E)-4-hydroxy-3,7,11-trimethyldodeca-2,6,10-trienyl]benzoic acid	8.073	381.207		[M+Na]+	C22H30O4	LSQRGMPMJOCLHX-GONBZBRSSA-N	CC(=CCC/C(=C/CC(/C(=C/CC1=CC(=CC=C1O)C(=O)O)/C)O)/C)C	Lipids and lipid-like molecules	Prenol lipids	Sesquiterpenoids		0.716	7039.81	7863.14	12073.4	5794.08	5703.59	5351.64	6320.73	6306.17
4'-Hydroxy-3',4,5',6,6',7-hexamethylspiro[2-oxabicyclo[2.2.2]octane-8,2'-oxane]-3,5-dione	6.892	333.161		[M+Na]+	C17H26O5	CVPVGRDVSAJUQS-UHFFFAOYSA-N	CC1C(C)OC2(C(C)C1O)C(C)C3C(C)C(=O)C2(C)C(=O)O3	Organoheterocyclic compounds	Lactones	Delta valerolactones		0.705	13196.7	13259.6	19484.6	9668.26	8273.64	9890.77	13142.5	12573.6
(4-Hydroxy-3,5-dimethoxyphenyl)methyl-beta-D-glucopyranoside	2.441	369.113		[M+Na]+	C15H22O9	VZSGMNVXQXYFPI-UHFFFAOYSA-N	COC1=CC(=CC(=C1O)OC)COC2C(C(C(C(CO)O2)O)O)O	Organic oxygen compounds	Organooxygen compounds	Carbohydrates and carbohydrate conjugates		0.871	55530.8	60528.8	60105.5	42698.5	41394.8	42954.7	47836.1	48187.1
4-Hydroxy-6-methyl-3-methylidene-5-[5-[(2R,3R,4S,5S,6R)-3,4,5-trihydroxy-6-(hydroxymethyl)oxan-2-yl]oxypentan-2-yl]-3a,4,7,7a-tetrahydro-1-benzofuran-2-one	4.374	429.207		[M+H]+	C21H32O9	HYMAKZYMIDUXML-BTUKQMCYSA-N	CC(CCCO[C@H]1[C@@H]([C@H]([C@@H]([C@@H](CO)O1)O)O)O)C2=C(C)CC3C(C(=C)C(=O)O3)C2O	Lipids and lipid-like molecules	Prenol lipids	Terpene lactones		0.805	23903.3	26830.4	23972.1	20880.8	20395.8	24510.5	21606.4	21412.3
4-Hydroxymandelonitrile	1.196	150.051		[M+H]+	C8H7NO2	HOOOPXDSCKBLFG-UHFFFAOYSA-N	N#CC(O)C1=CC=C(O)C=C1	Benzenoids	Phenols	1-hydroxy-2-unsubstituted benzenoids		0.772	12882.7	15528.7	12036.1	10969.9	11370.4	10743.6	13183	13382
4'-Methoxyflavone	9.389	451.131		[2M-3H2O+H]+	C16H12O3	OMICQBVLCVRFGN-UHFFFAOYSA-N	COC1=CC=C(C=C1)C2=CC(=O)C3=C(C=CC=C3)O2	Phenylpropanoids and polyketides	Flavonoids	O-methylated flavonoids		0.73	12383.8	14961.5	14658	12939.4	12085.3	16376.7	12621.9	12303.5
4-Methyl-5-thiazoleethanol	3.081	144.046		[M+H]+	C6H9NOS	BKAWJIRCKVUVED-UHFFFAOYSA-N	CC1=C(CCO)SC=N1	Organoheterocyclic compounds	Azoles	Thiazoles	C04294	0.929	14071.5	13801.1	14047.1	12829.2	12823.2	12925.3	12728.4	12774.1
4-Methylesculetin	3.387	193.046		[M+H]+	C10H8O4	KVOJTUXGYQVLAJ-UHFFFAOYSA-N	CC1=CC(=O)OC2=CC(=C(C=C12)O)O	Phenylpropanoids and polyketides	Coumarins and derivatives	Hydroxycoumarins		0.793	6243.92	5999.69	6705.84	6483.07	5293.43	5180.78	5179.68	5174.3
4'-O-b-D-Glucosyl-5-O-methylvisamminol	4.423	453.174		[M+H]+	C22H28O10	QVGFPTYGKPLXPK-OOBAEQHESA-N	CC1=CC(=O)C2=C(C3=C(C=C2O1)O[C@@H](C3)C(C)(C)O[C@H]4[C@@H]([C@H]([C@@H]([C@H](O4)CO)O)O)O)OC	Organoheterocyclic compounds	Benzopyrans	1-benzopyrans		0.811	21185.5	20098.5	20327.3	15419.8	14795.8	15954.9	16842.3	16989.8
5-(1,2,4a,5-Tetramethyl-7-oxo-3,4,8,8a-tetrahydro-2H-naphthalen-1-yl)-3-methylpentanoic acid	5.525	321.243		[M+H]+	C20H32O3	RNWHJFUXZQBBLK-UHFFFAOYSA-N	CC(CCC1(C)C(C)CCC2(C)C(=CC(=O)CC12)C)CC(=O)O	Lipids and lipid-like molecules	Prenol lipids	Diterpenoids		0.804	252975	271234	271178	149110	145795	154701	200332	202254
5‐(1‐benzofuran‐2‐yl)‐N,N‐dimethyl‐2‐[4‐(piperazin‐1‐yl)phenyl]‐1,3‐thiazole‐4‐carboxamide	3.814	455.148		[M+Na]+	C24H24N4O2S	UMTLULRIWDACNW-UHFFFAOYSA-N	CN(C)C(c1c(c2cc3ccccc3o2)sc(c2ccc(cc2)N2CCNCC2)n1)=O	Organoheterocyclic compounds	Diazinanes	Piperazines		0.803	10534.8	10316.2	12560.8	10446.2	10108.2	10889.3	10348.6	10437.1
5-[(1R,3S,5R,8S)-3-(beta-D-glucopyranosyloxy)-8-hydroxy-1,5-dimethyl-6-oxabicyclo[3.2.1]oct-8-yl]-3-methyl-, (2Z,4E)-2,4-pentadienoic acid	6.381	467.186		[M+Na]+	C21H32O10	UHHVHDDICOEBTQ-QCJIOVKVSA-N	C/C(=C/C(=O)O)/C=C/[C@@]1([C@]2(C)C[C@H](C[C@@]1(C)OC2)O[C@H]3[C@@H]([C@H]([C@@H]([C@@H](CO)O3)O)O)O)O	Lipids and lipid-like molecules	Prenol lipids	Sesquiterpenoids		0.756	8663.56	7330.16	10929.7	7104.1	7455.27	8001.04	7220.27	7216.73
5-(6-Methyl-6-hydroxyoctyl)furan-2(5H)-one	4.697	209.152		[M-H2O+H]+	C13H22O3	SYVFGLXUEAXFAP-UHFFFAOYSA-N		Organoheterocyclic compounds	Dihydrofurans	Furanones		0.706	88973.4	91319.5	94950.1	61384.4	60539.7	63146.1	71390.7	71270.7
5-(6-Methyl-7-oxooctyl)furan-2(5H)-one	4.337	225.146		[M+H]+	C13H20O3	MSOHKYKACHEERC-UHFFFAOYSA-N		Organoheterocyclic compounds	Dihydrofurans	Furanones		0.763	33300.2	33272.3	39513.8	25581.7	24666.7	25139.9	27811.1	27766.7
5,7-Dihydroxyflavanone	7.054	257.079		[M+H]+	C15H12O4	URFCJEUYXNAHFI-UHFFFAOYSA-N	C1=CC=C(C=C1)C2CC(=O)C3=C(C=C(C=C3O)O)O2	Phenylpropanoids and polyketides	Flavonoids	Flavans		0.877	10659.9	10380	10986.3	7508.76	6438.98	6869.87	8476.2	8551.77
5,7-Dimethoxyflavanone	7.438	285.107		[M+H]+	C17H16O4	IAFBOKYTDSDNHV-UHFFFAOYSA-N	O=C1C=2C(OC)=CC(OC)=CC2OC(C=3C=CC=CC3)C1	Phenylpropanoids and polyketides	Flavonoids	O-methylated flavonoids		0.812	8923.49	10001.4	10023.6	4734.23	4958.99	4938.25	6636.47	6476.8
5,7-Dimethoxyflavone	7.481	283.095		[M+H]+	C17H14O4	JRFZSUMZAUHNSL-UHFFFAOYSA-N	O=C1C=C(OC2=CC(OC)=CC(OC)=C12)C=3C=CC=CC3	Phenylpropanoids and polyketides	Flavonoids	O-methylated flavonoids	C10029	0.894	14074.1	13272.3	10143.7	8233.96	8136.37	8680.93	10711.3	10683.5
5|A-Androst-1-ene-3|A,17|A-diol	12.663	255.208		[M-2H2O+H]+	C19H30O2	RZFGPAMUAXASRE-KHOSGYARSA-N		Lipids and lipid-like molecules	Steroids and steroid derivatives	Androstane steroids		0.729	5413.7	6162.32	28131.2	7988.13	10252.2	9959.24	12184.3	12196.6
(5-Benzoyloxy-4,6-dihydroxy-3-methoxycyclohexen-1-yl)methyl benzoate	3.364	437.101		[M+K]+	C22H22O7	HITZIDGSAVZVQH-UHFFFAOYSA-N	COC1C=C(COC(=O)C2=CC=CC=C2)C(C(C1O)OC(=O)C3=CC=CC=C3)O	Benzenoids	Benzene and substituted derivatives	Benzoic acids and derivatives		0.764	6770.81	5888.08	7220.95	7412.86	7312.88	7273.24	6783.69	6870.93
5-Cyclohexadecen-1-one	7.322	237.232		[M+H]+	C16H28O	ABRIMXGLNHCLIP-UHFFFAOYSA-N	C1CC/C=C\CCCC(=O)CCCCCCC1	Organic oxygen compounds	Organooxygen compounds	Carbonyl compounds		0.738	31819.4	29295.8	29905.6	41655.4	29712.5	27811.3	30224.9	30240.1
5-Hydroxy-2',4',7,8-tetramethoxyflavone	7.174	359.11		[M+H]+	C19H18O7	AHUAGKUYEMQHTH-UHFFFAOYSA-N	O=C1C=C(OC2=C(OC)C(OC)=CC(O)=C12)C=3C=CC(OC)=CC3OC	Phenylpropanoids and polyketides	Flavonoids	O-methylated flavonoids		0.771	3908.74	3412.64	3788.93	1645.04	1842.87	1854.93	2372.04	2336.32
5-Hydroxy-7-[4-hydroxy-2-methoxy-3-(3-methylbut-2-enyl)phenyl]-2,2-dimethyl-7,8-dihydropyrano[3,2-g]chromen-6-one	9.831	459.179		[M+Na]+	C26H28O6	QJFJALJGKXGWFO-UHFFFAOYSA-N	CC(=CCC1=C(C(=CC=C1O)C2COC3=C(C(=C4C=CC(C)(C)OC4=C3)O)C2=O)OC)C	Phenylpropanoids and polyketides	Isoflavonoids	Isoflavans		0.779	12584.2	13959.9	20974.7	17265.5	12882.8	15303.5	22602.4	22971.5
5-Hydroxy-7,8-dimethoxyflavanone	5.525	301.107		[M+H]+	C17H16O5	VPGMCCIECGDASG-UHFFFAOYSA-N	COC1=CC(=C2C(=O)CC(C3=CC=CC=C3)OC2=C1OC)O	Phenylpropanoids and polyketides	Flavonoids	O-methylated flavonoids		0.938	1.97983e+07	2.0184e+07	2.00513e+07	1.26066e+07	1.22241e+07	1.30199e+07	1.58533e+07	1.5877e+07
5-Hydroxyindole-3-acetic acid	3.348	192.065		[M+H]+	C10H9NO3	DUUGKQCEGZLZNO-UHFFFAOYSA-N	C1=CC2=C(C=C1O)C(=CN2)CC(=O)O	Organoheterocyclic compounds	Indoles and derivatives	Indolyl carboxylic acids and derivatives	C05635	0.733	5459.94	5244.99	5193.12	4584.99	4280.55	4874.83	4783.89	4811.62
5-Hydroxymethylfurfural	1.969	127.037		[M+H]+	C6H6O3	NOEGNKMFWQHSLB-UHFFFAOYSA-N	C1=C(OC(=C1)C=O)CO					0.894	49640.1	50445.4	52640.7	60966.9	60060	63808.9	52224	51890.5
5-Methoxy-3-methyl-4-[(2S,3R,4S,5S,6R)-3,4,5-trihydroxy-6-[[(2R,3R,4S,5S,6R)-3,4,5-trihydroxy-6-(hydroxymethyl)oxan-2-yl]oxymethyl]oxan-2-yl]oxy-3H-benzo[f][2]benzofuran-1-one	5.291	591.167		[M+Na]+	C26H32O14	PAEOIXITAYMQRF-BYSCJPLWSA-N	O=C1OC(C2=C(OC3OC(COC4OC(CO)C(O)C(O)C4O)C(O)C(O)C3O)C=5C(OC)=CC=CC5C=C12)C	Organic oxygen compounds	Organooxygen compounds	Carbohydrates and carbohydrate conjugates		0.717	7698.47	7078.46	7666.5	6282.66	5488.62	7477.21	6647.58	6839.91
5-Methylcytosine	0.813	126.066		[M+H]+	C5H7N3O	LRSASMSXMSNRBT-UHFFFAOYSA-N	CC1=CN=C(NC1=N)O	Organoheterocyclic compounds	Diazines	Pyrimidines and pyrimidine derivatives	C02376	0.855	15217.5	15523.3	14450.7	16118.7	16370.6	14962.6	14178.2	14543.8
6-[2-Hydroxy-3-methyl-3-[(2S,3R,4S,5S,6R)-3,4,5-trihydroxy-6-(hydroxymethyl)oxan-2-yl]oxybutyl]-5,7-dimethoxychromen-2-one	4.854	493.166		[M+Na]+	C22H30O11	YVMUBJPWZKUGBC-NUTNSJPXSA-N	O=C1OC2=CC(OC)=C(C(OC)=C2C=C1)CC(O)C(OC3OC(CO)C(O)C(O)C3O)(C)C	Lipids and lipid-like molecules	Fatty Acyls	Fatty acyl glycosides		0.774	371561	375720	369068	321238	320673	335295	332887	334358
6-[3-[(3,4-Dimethoxyphenyl)methyl]-4-methoxy-2-(methoxymethyl)butyl]-4-methoxy-1,3-benzodioxole	7.999	415.212		[M-H2O+H]+	C24H32O7	RCFGIEPQSDGMJJ-UHFFFAOYSA-N	COCC(CC1=CC=C(C(=C1)OC)OC)C(CC2=CC3=C(C(=C2)OC)OCO3)COC	Lignans, neolignans and related compounds	Dibenzylbutane lignans			0.888	3.29658e+06	4.88568e+06	5.59059e+06	7.45417e+06	5.12772e+06	4.90438e+06	4.9009e+06	4.91085e+06
6-[(4E,6E)-2,3-Dihydroxy-4,6-dimethyl-7-(2,4,5-trimethyl-3,6-dioxabicyclo[3.1.0]hexan-2-yl)hepta-4,6-dien-2-yl]-4-methoxy-3,5-dimethylpyran-2-one	4.645	473.198		[M+K]+	C24H34O7	UXTZIHZDUIRZDY-JASOSIDASA-N	C/C(=C\C1(C)C2C(C)(C(C)O1)O2)/C=C(\C)/C(C(C)(C3=C(C)C(=C(C)C(=O)O3)OC)O)O	Lipids and lipid-like molecules	Fatty Acyls	Fatty alcohols		0.734	264748	259622	336871	165235	149233	181986	187950	189750
6-{9a,11a-dimethyl-1H,2H,3H,3aH,3bH,4H,8H,9H,9bH,10H,11H-cyclopenta[a]phenanthren-1-yl}-3-ethyl-2-methylheptane	12.868	397.383		[M+H]+	C29H48	ICCTZARHLGPHMT-AVTHQIONNA-N	C1=CCCC2(C1=CCC3C2CCC4(C)C(CCC34)C(C)CCC(CC)C(C)C)C					0.857	1.0344e+06	1.04354e+06	1.03188e+06	1.77984e+06	1.67833e+06	1.84914e+06	1.35599e+06	1.36265e+06
6a,7,8-Trihydroxy-3-methyl-3,4,5,6,7,12a-hexahydro-2H-benzo[a]anthracene-1,12-dione	0.701	351.125		[M+Na]+	C19H20O5	CRULJZWXPCYLAC-UHFFFAOYSA-N	CC1CC2=C(C(=O)C1)C3C(=O)C4=CC=CC(=C4C(C3(CC2)O)O)O	Benzenoids	Tetralins			0.839	21332.8	22623	21154.3	18598.8	19340.9	21623	16445.3	15668.3
6-(beta-D-Glucopyranosyloxy)-4,5,6,7,8,8a-hexahydro-5-hydroxy-5-(1-hydroxy-1-methylethyl)-3,8-dimethyl-2(1H)-azulenone	4.546	453.207		[M+Na]+	C21H34O9	HVAVGMDRUJHUOH-UURFWDJCSA-N	CC1CC(C(CC2=C(C)C(=O)CC12)(C(C)(C)O)O)O[C@H]3[C@@H]([C@H]([C@@H]([C@@H](CO)O3)O)O)O	Lipids and lipid-like molecules	Prenol lipids	Terpene glycosides		0.716	83581.5	78599.1	85198.2	70899.8	75277.6	78597.4	76293	76715
[6]-Gingerol	5.695	295.185		[M+H]+	C17H26O4	NLDDIKRKFXEWBK-UHFFFAOYSA-N	CCCCCC(CC(=O)CCC1=CC=C(C(=C1)OC)O)O	Benzenoids	Phenols	Methoxyphenols	C10462	0.818	34482.6	35043.1	35362	20948.2	21695.1	32504.3	25680.5	24114
6-methoxyquinoline	3.628	160.074		[M+H]+	C10H9NO	HFDLDPJYCIEXJP-UHFFFAOYSA-N	COC1=CC=C2C(=C1)C=CC=N2					0.745	5861.97	5603.62	6383.51	3488.08	2568.08	3291.32	4564.33	4590.22
6-Methylcoumarin	3.877	161.057		[M+H]+	C10H8O2	FXFYOPQLGGEACP-UHFFFAOYSA-N	CC1=CC2=C(C=C1)OC(=O)C=C2	Phenylpropanoids and polyketides	Coumarins and derivatives			0.751	16091.2	14010.2	12724.6	14474.5	15645.9	14159.4	12479.6	12534.6
6-O-beta-D-glucopyranosyl-1-O-[(2,6,6-trimethyl-1-cyclohexen-1-yl)carbonyl]-beta-D-glucopyranose	5.931	515.207		[M+Na]+	C22H36O12	URTXXFGOVQACIC-UHFFFAOYSA-N	CC1=C(C(=O)OC2C(C(C(C(COC3C(C(C(C(CO)O3)O)O)O)O2)O)O)O)C(C)(C)CCC1	Organic oxygen compounds	Organooxygen compounds	Carbohydrates and carbohydrate conjugates		0.821	44277.4	54212.5	56000.2	30386.4	33333.1	31974.6	41179	42404.8
7,9-Dimethoxy-6-(4-methoxyphenyl)-8H-[1,3]dioxolo[4,5-g]chromen-8-one	7.147	357.097		[M+H]+	C19H16O7	LWUQVHKGVXRUPD-UHFFFAOYSA-N	O=C1C(OC)=C(OC=2C=C3OCOC3=C(OC)C21)C=4C=CC(OC)=CC4	Phenylpropanoids and polyketides	Flavonoids	O-methylated flavonoids		0.8	13602.4	13239.4	12872.6	6213.3	5967.44	6119.32	9205.14	9273.34
(7E,13E)-9,15-Dihydroxy-4,10,16-trimethyl-1,5,11-trioxacyclohexadeca-7,13-diene-2,6,12-trione	4.119	365.12		[M+Na]+	C16H22O8	MJMMUATWVTYSFD-YDFGWWAZSA-N	CC1CC(=O)OC(C)C(/C=C/C(=O)OC(C)C(/C=C/C(=O)O1)O)O	Phenylpropanoids and polyketides	Macrolides and analogues			0.824	37014	36765.9	35703.6	30360.2	30346.3	26400	32330.1	32558
7''-ethyl-6-methyl-4'',7''-dihydro-3''H-dispiro[oxane-2,6'-[7,9,12]triazatricyclo[6.3.1.04,12]dodecane-10',2''-oxepin]-8'-en-3-ol	7.087	376.259		[M+H]+	C21H33N3O3	PVERDUFTDYLFAY-WXWVCVOLNA-N	OC1CCC(OC21NC3=NC4(OC(C=CCC4)CC)CC5N3C(CC5)C2)C					0.906	528294	371919	503836	452167	410565	464382	2.10855e+06	2.11679e+06
7-Hydroxy-4-[(3Z)-5-hydroxy-3-methyl-3-penten-1-yl]-4a,8,8-trimethyl-3-methylenedecahydro-2-naphthalenyl beta-D-mannopyranoside	7.479	507.286		[M+Na]+	C26H44O8	JECOCDKQCZSANH-RFKAOMIISA-N		Lipids and lipid-like molecules	Prenol lipids	Terpene glycosides		0.817	20455.2	21146.3	19372.2	20871.6	14351.5	21702.5	21876.2	23235.2
7-Ketocholesterol	11.991	401.34		[M+H]+	C27H44O2	YIKKMWSQVKJCOP-ABXCMAEBSA-N	O=C1C=C2CC(O)CCC2(C)C3CCC4(C)C(CCC4C13)C(C)CCCC(C)C	Lipids and lipid-like molecules	Steroids and steroid derivatives	Cholestane steroids		0.781	35114.5	32046.5	26787.5	37445.9	43324.7	29140.4	34228.1	33708.9
7-Methoxycoumarin	3.893	177.054		[M+H]+	C10H8O3	LIIALPBMIOVAHH-UHFFFAOYSA-N		Phenylpropanoids and polyketides	Coumarins and derivatives		C09268	0.772	48708.1	46228.4	51734.6	54138.2	55321.2	56126.8	49996.8	50209.4
7(S)-Chloro-7-deoxylincomycin	4.555	425.176		[M+H]+	C18H33ClN2O5S	KDLRVYVGXIQJDK-NOWPCOIGSA-N	CCC[C@@H]1C[C@@H](C(=NC(C(C)Cl)[C@@H]2[C@@H]([C@@H]([C@H]([C@H](O2)SC)O)O)O)O)N(C)C1	Organic acids and derivatives	Carboxylic acids and derivatives	Amino acids, peptides, and analogues	C06914	0.761	22673.5	22195.6	20396.7	22746.2	19833	24434.7	19905.3	19589.4
8-(2,3-Dihydroxy-3-methylbutyl)-5,7-dimethoxy-2-phenyl-2,3-dihydrochromen-4-one	7.173	425.135		[M+K]+	C22H26O6	SDEUJZQQWGXEEM-UHFFFAOYSA-N	CC(C)(C(CC1=C(C=C(C2=C1OC(CC2=O)C3=CC=CC=C3)OC)OC)O)O	Phenylpropanoids and polyketides	Flavonoids	Flavans		0.871	14539.7	15852.5	14708.9	18406.9	17999.3	18019.3	15403.9	15488.7
[8-[2-(3-Methylbutanoyloxy)propan-2-yl]-2-oxo-8,9-dihydrofuro[2,3-h]chromen-9-yl] 3-methylbutanoate	8.721	469.163		[M+K]+	C24H30O7	KPLBOWKEQXYXSD-UHFFFAOYSA-N	CC(C)CC(=O)OC1C2=C(C=CC3=C2OC(=O)C=C3)OC1C(C)(C)OC(=O)CC(C)C	Phenylpropanoids and polyketides	Coumarins and derivatives	Furanocoumarins		0.747	8429.57	8412.13	6583.7	9876.21	5381.35	6428.95	7308.32	7294.6
8-(2,6-Diethyl-4-methylphenyl)tetrahydropyrazolo(1,2-d)(1,4,5)oxadiazepine-7,9-dione	9.141	317.198		[M+H]+	C18H24N2O3	QHUWVQWAKAJLTJ-UHFFFAOYSA-N	CCC1=CC(=CC(=C1C2C(=O)N3CCOCCN3C2=O)CC)C	Benzenoids	Benzene and substituted derivatives	Toluenes		0.737	15713.8	64982.9	72654.9	22133.8	73351.8	77398.3	66584.9	65101.2
8-[3-Oxo-2-[(E)-pent-2-enyl]cyclopenten-1-yl]octanoic acid	6.753	293.209		[M+H]+	C18H28O3	RHVWQVSLVMXMBR-XVNBXDOJSA-N		Lipids and lipid-like molecules	Fatty Acyls	Fatty acids and conjugates		0.799	217602	221756	230735	154154	151107	159865	171299	172715
8-Acetamido-2-methyl-7-oxononanoic acid	3.115	266.138		[M+Na]+	C12H21NO4	UALLEVOGEQZKSX-UHFFFAOYSA-N	O=C(O)C(C)CCCCC(=O)C(N=C(O)C)C	Lipids and lipid-like molecules	Fatty Acyls	Fatty acids and conjugates		0.737	11476.1	11249.7	10296.4	8273.52	5833.01	4689.41	5844.74	5858.17
8-Hydroxy-2,7,7,11,15-pentamethyl-5,12,16-trioxapentacyclo[9.8.0.0(2),.0,.0(1)(3),(1)]nonadec-13(18)-ene-3,17-dione	9.73	399.176		[M+Na]+	C21H28O6	OYBHLUBLZHVTKK-UHFFFAOYSA-N	O=C1OC(C)CC=2OC3(C)CCC4(O)C(C(=O)C5OC5C4(C)C)(C)C3CC12	Organoheterocyclic compounds	Naphthopyrans			0.762	6693.14	7440.8	10051.4	8405.56	6763.3	7359.19	9248.5	9389.08
8-Hydroxy-9,10-epoxystearic acid	8.786	337.244		[M+Na]+	C18H34O4	GQEOLYBERRZZCE-UHFFFAOYSA-N	CCCCCCCCC1C(C(CCCCCCC(=O)O)O)O1	Lipids and lipid-like molecules	Fatty Acyls	Lineolic acids and derivatives		0.728	11396.4	6544.23	11254.9	11641.1	6846.86	8804.32	14833.2	15499.7
8-Hydroxypinoresinol 4'-glucoside	4.88	554.222		[M+NH4]+	C26H32O12	GQLQVPZSTWXDBQ-ZOKOZUFBSA-N	COC1=CC(=CC=C1O)[C@@H]2[C@]3(CO[C@H](C4=CC=C(C(=C4)OC)O[C@H]5[C@@H]([C@H]([C@@H]([C@@H](CO)O5)O)O)O)[C@H]3CO2)O	Lignans, neolignans and related compounds	Lignan glycosides			0.736	17185.1	18256.2	18911.5	18321.8	15564.4	18432.2	16216.2	15871.4
9,10-Epoxyeremanthin	10.204	284.331		[M+K]+	C15H18O3	JFFHVIUZNPTGGR-WJLGXSQGSA-N	C=C1CC[C@@H]2[C@H]1[C@@H]3[C@@H](C[C@@H]4[C@@]2(C)O4)C(=C)C(=O)O3	Organoheterocyclic compounds	Lactones	Gamma butyrolactones		0.776	20044.2	27233.2	22216.9	30488.7	24765.2	29456.6	295772	295841
9-Epiblumenol B	5.722	209.154		[M-H2O+H]+	C13H22O3	CWOFGGNDZOPNFG-UHFFFAOYSA-N	CC1=CC(=O)CC(C)(C)C1(CCC(C)O)O	Lipids and lipid-like molecules	Prenol lipids	Sesquiterpenoids		0.762	443743	445132	458791	315814	310654	340317	362006	363669
9H-Pyrido[3,4-B]indole	3.082	169.074		[M+H]+	C11H8N2	AIFRHYZBTHREPW-UHFFFAOYSA-N	C1=CC2=C(C=C1)NC3=CN=CC=C23	Organoheterocyclic compounds	Indoles and derivatives	Pyridoindoles	C20157	0.76	10958.4	9087.78	11464.3	10684.6	7382.73	6800.81	8464.22	8628.26
9-Methoxycamptothecin	5.809	379.135		[M+H]+	C21H18N2O5	XVMZDZFTCKLZTF-NRFANRHFSA-N	CC[C@@]1(C2=C(COC1=O)C(=O)N3CC4=CC5=C(C=CC=C5OC)N=C4C3=C2)O	Alkaloids and derivatives	Camptothecins			0.744	36783.2	35051.9	34423.8	23685.5	23347.7	25272.3	27061.5	27100.3
9-Oxooctadeca-10,12-dienoic acid	8.424	295.225		[M+H]+	C18H30O3	LUZSWWYKKLTDHU-UHFFFAOYSA-N	CCCCCC=CC=CC(=O)CCCCCCCC(=O)O	Lipids and lipid-like molecules	Fatty Acyls	Lineolic acids and derivatives		0.701	139769	140048	165089	85316.1	74858.9	80924.5	102022	102091
[(9R,10R)-10-Acetyloxy-8,8-dimethyl-2-oxo-9,10-dihydropyrano[2,3-f]chromen-9-yl] 2-methylbutanoate	5.971	411.141		[M+Na]+	C21H24O7	GVBNSPFBYXGREE-CDDDFZJFSA-N	O=C1OC2=C(C=C1)C=CC=3OC(C)(C)C(OC(=O)C(C)CC)C(OC(=O)C)C32	Phenylpropanoids and polyketides	Coumarins and derivatives	Pyranocoumarins		0.724	94977.1	96265.8	105958	32556.3	32932.9	34254.7	57757.9	57945.3
9s,13r-12-Oxophytodienoic Acid	8.046	275.2		[M-H2O+H]+	C18H28O3	PMTMAFAPLCGXGK-TTXFDSJOSA-N	CC/C=C\C[C@@H]1[C@@H](CCCCCCCC(=O)O)C=CC1=O	Lipids and lipid-like molecules	Fatty Acyls	Eicosanoids		0.809	43032.8	28706.1	27074	13813.1	12782.9	17405.7	21018.7	21677.3
Acetyl-Leu-Leu-Arg-al	11.086	427.303		[M+H]+	C20H38N6O4	GDBQQVLCIARPGH-IKGGRYGDSA-N	CC(C)C[C@@H](C(=N[C@@H](CC(C)C)C(=N[C@H](CCCNC(=N)N)C=O)O)O)N=C(C)O	Organic acids and derivatives	Carboxylic acids and derivatives	Amino acids, peptides, and analogues		0.918	278720	98094.6	157266	346312	328211	323640	124144	124039
Acetylornithine	0.689	175.106		[M+H]+	C7H14N2O3	JRLGPAXAGHMNOL-LURJTMIESA-N	CC(=N[C@@H](CCCN)C(=O)O)O	Organic acids and derivatives	Carboxylic acids and derivatives	Amino acids, peptides, and analogues		0.765	129065	135008	133533	100066	103328	104541	113511	114000
Achalensolide	5.789	264.158		[M+NH4]+	C15H18O3	UQNONRHPSCIIJO-SKVKQCJPSA-N	O=C1OC2CC(C)C3C(=C(C(=O)C3)C)CC2C1=C	Lipids and lipid-like molecules	Prenol lipids	Terpene lactones		0.756	53821	57635.1	58080.5	38602.4	38092.5	38313.1	44370.3	44430.4
Aerucyclamide A	5.433	535.212		[M+H]+	C24H34N6O4S2	VJFRQMMMXJJUSM-VZGZUROSSA-N	CC[C@H](C)[C@H]1C2=N[C@@H]([C@@H](C)O2)C(=NCC3=NC(=CS3)C(=N[C@H]([C@@H](C)CC)C4=N[C@H](CS4)C(=N1)O)O)O	Organic acids and derivatives	Carboxylic acids and derivatives	Amino acids, peptides, and analogues		0.786	6969.76	5475.73	12843.7	6878.63	5030.51	5687.31	6197.31	6538.74
Ailanthone	4.338	399.14		[M+Na]+		WBBVXGHSWZIJST-RLQYZCPESA-N	CC1=CC(=O)[C@H]([C@]2([C@H]1C[C@@H]3[C@]45[C@@H]2[C@]([C@@H](C(=C)[C@@H]4CC(=O)O3)O)(OC5)O)C)O	Lipids and lipid-like molecules	Prenol lipids	Terpene lactones		0.794	13189.3	13877.3	16942.2	14909.7	14426.2	15284.9	15226.9	15308.8
Alantrypinone	4.611	395.108		[M+Na]+	C21H16N4O3	COXWNIZQNAMTQL-NQERJWCQSA-N	C[C@]12C3=NC4=C(C=CC=C4)C(=O)N3[C@H](C[C@]51C6=C(C=CC=C6)N=C5O)C(=N2)O	Organoheterocyclic compounds	Pyridopyrimidines			0.785	136987	135418	138411	107831	110767	116354	118140	118225
Albiflorin	5.364	503.154		[M+Na]+	C23H28O11	QQUHMASGPODSIW-ICECTASOSA-N	O=C(OCC12C(=O)OC3(C)CC(O)C2CC31OC4OC(CO)C(O)C(O)C4O)C=5C=CC=CC5	Lipids and lipid-like molecules	Prenol lipids	Terpene glycosides		0.782	6324.2	6472.55	5628.68	3956.21	3734.54	4264.13	5155.3	5257.62
Albocycline	7.249	309.206		[M+H]+	C18H28O4	BYWWNDLILWPPJP-REXWONOSSA-N		Phenylpropanoids and polyketides	Macrolides and analogues			0.765	64626.5	68365.5	72234.6	34642.5	33119.5	34456.9	46969.4	47247.6
Alfentanil	8.166	417.26		[M+H]+	C21H32N6O3	IDBPHNDTYPBSNI-UHFFFAOYSA-N	CCC(=O)N(C1=CC=CC=C1)C2(CCN(CC2)CCN3C(=O)N(CC)N=N3)COC	Benzenoids	Benzene and substituted derivatives	Anilides	C08005	0.714	13604.6	9835.03	14132.8	8839.16	6278.28	9978.42	10648.2	10653.8
Alisol B	9.354	495.343		[M+Na]+		GBJKHDVRXAVITG-DXYWBWDESA-N	C[C@H](CC(C1C(O1)(C)C)O)C2=C3C[C@@H]([C@H]4[C@]5(CCC(=O)C(C5CC[C@@]4([C@]3(CC2)C)C)(C)C)C)O	Lipids and lipid-like molecules	Prenol lipids	Triterpenoids		0.794	9619.47	9159.63	7527.56	25402	22319.3	22864.2	15473.8	15657.6
(all-E)-beta-Cryptoxanthin	8.5	553.296		[M+H]+	C40H56O	DMASLKHVQRHNES-FKKUPVFPSA-N		Lipids and lipid-like molecules	Prenol lipids	Tetraterpenoids		0.792	27309.6	32921.6	56908.7	21885.1	21375.7	18899.7	26817.6	26293.1
Aloe-emodin	6.215	271.06		[M+H]+	C15H10O5	YDQWDHRMZQUTBA-UHFFFAOYSA-N	O=C1C=2C=CC=C(O)C2C(=O)C3=C(O)C=C(C=C13)CO	Benzenoids	Anthracenes	Anthraquinones	C10294	0.927	51861	52238.5	52499.6	28913.8	27478.5	32031.2	39428.8	39542.2
alpha-Spinasterol	12.672	395.366		[M+H-H2O]+		JZVFJDZBLUFKCA-FXIAWGAOSA-N	CC[C@H](/C=C/[C@@H](C)[C@H]1CC[C@@H]2[C@@]1(CC[C@H]3C2=CC[C@@H]4[C@@]3(CC[C@@H](C4)O)C)C)C(C)C	Lipids and lipid-like molecules	Steroids and steroid derivatives	Stigmastanes and derivatives		0.871	55320.9	60651.3	560040	71514.8	69291.6	74960.9	135201	133908
Alteichin	6.518	351.213		[M+H]+	C20H14O6	MTOHOIPTYJIUCH-KPOBHBOGSA-N	C1=C2C3=C4C(=C(C=C3)O)C(=O)C=C[C@]4([C@@H]5[C@H](CC(=O)C(=C25)C(=C1)O)O)O	Benzenoids	Perylenequinones			0.779	69880.9	73531.5	85043.3	54670.4	43941.9	53195	57961.7	59194
Anabasine	1.944	163.086		[M+H]+	C10H14N2	MTXSIJUGVMTTMU-UHFFFAOYSA-N		Alkaloids and derivatives			C06180	0.824	26561.4	25350.9	25441.1	19890.3	21116.9	22438.2	22005.3	22218.5
Anileridine	7.244	353.226		[M+H]+	C22H28N2O2	LKYQLAWMNBFNJT-UHFFFAOYSA-N	CCOC(=O)C1(CCN(CCC2=CC=C(C=C2)N)CC1)C3=CC=CC=C3	Organoheterocyclic compounds	Piperidines	Phenylpiperidines		0.769	58787.2	59534.3	105184	42609.8	41519.7	29643.9	64975.1	62574.7
Arctiin	5.375	557.199		[M+Na]+	C27H34O11	XOJVHLIYNSOZOO-SWOBOCGESA-N	O=C1OCC(CC2=CC=C(OC)C(OC)=C2)C1CC3=CC=C(OC4OC(CO)C(O)C(O)C4O)C(OC)=C3	Lignans, neolignans and related compounds	Lignan glycosides			0.804	131758	130017	133393	60768.2	54463.4	62879.6	81663.7	82327
Arglabin	5.202	247.131		[M+H]+	C15H18O3	UVJYAKBJSGRTHA-ZFFQGIBWSA-N	CC1=CC[C@]23C1C4C(CC[C@]2(O3)C)C(=C)C(=O)O4					0.705	25843.4	24270.3	25407.3	23776.6	22554.9	24229.4	23407.3	23579.8
Aspergamid B	4.114	470.2		[M+Na]+	C26H29N3O4	PYHKDROAWLAEDE-VKAHWXPLSA-N	O=C1N2CCCC32C(O)=NC14CC5(O)C6=CC=C7OC(C=CC7=C6N=C5C(C)(C)C4C3)(C)C	Organoheterocyclic compounds	Benzopyrans	1-benzopyrans		0.735	12363.9	12143.1	11363.9	8543.04	9057.7	10312.3	10075.6	9976.4
Asteriaceramide A	13.986	626.567		[M+H]+	C38H75NO5	NMJATLITVAZZIR-CHMRVKKNNA-N	O=C(NC(CO)C(O)C(O)CCCCCCCCC=CCCCCCCCC)C(O)CCCCCCCCCCCCCC					0.715	12215.5	13104.9	11352.3	15279.8	15938.2	17436.9	13885.8	13390.3
Atractylenolide II	6.084	233.152		[M+H]+	C15H20O2	OQYBLUDOOFOBPO-KCQAQPDRSA-N	CC1=C2C[C@H]3C(=C)CCC[C@@]3(C[C@@H]2OC1=O)C					0.771	72485.2	65056.9	67922	64748.8	62520.1	62085.3	61789.6	62076.4
Atractylodin	7.197	183.08		[M+H]+	C13H10O	GRBKWAXRYIITKG-QFMFQGICSA-N	C/C=C/C#CC#C/C=C/C1=CC=CO1					0.847	20979.9	17647.1	14141.9	20186.4	20205.8	16930.2	18534.2	19762.4
Aurantiamide	7.109	403.198		[M+H]+	C25H26N2O3	KSVKECXWDNCRTM-GOTSBHOMSA-N	C1=CC=C(C=C1)C[C@@H](CO)N=C([C@H](CC2=CC=CC=C2)N=C(C3=CC=CC=C3)O)O	Organic acids and derivatives	Carboxylic acids and derivatives	Amino acids, peptides, and analogues		0.778	15127.2	14904.8	18167.4	12663.6	11436.5	12649.9	13378.9	13337.7
Avocadene 2-acetate	10.97	351.249		[M+Na]+	C19H36O4	LUIGTZGBXWZJAX-UHFFFAOYSA-N	C=CCCCCCCCCCCCC(CC(CO)OC(=O)C)O	Lipids and lipid-like molecules	Fatty Acyls	Fatty alcohols		0.794	21784.5	29782.4	34530.2	62702.1	73866.3	76230.6	46140.9	45587.9
Barbaloin	6.703	441.115		[M+Na]+		AFHJQYHRLPMKHU-OSYMLPPYSA-N	C1=CC2=C(C(=C1)O)C(=O)C3=C([C@H]2[C@H]4[C@@H]([C@H]([C@@H]([C@H](O4)CO)O)O)O)C=C(C=C3O)CO	Benzenoids	Anthracenes			0.739	55972.1	57370	59611.8	27244.6	25662.4	28959.4	40346.9	40125.4
Benzoylcholine	3.05	208.13		[M]+	[C12H18NO2]+	HOPVGFKDVOOCHD-UHFFFAOYSA-N	C[N+](C)(C)CCOC(=O)C1=CC=CC=C1	Benzenoids	Benzene and substituted derivatives	Benzoic acids and derivatives		0.887	29803	30487.7	30786	28617.5	27556.2	27912.2	27702.6	27877.1
Benzyl 2-naphthyl ether	2.192	235.105		[M+H]+	C17H14O	WLTCCDHHWYAMCG-UHFFFAOYSA-N	C1=CC=C(C=C1)COC2=CC3=C(C=CC=C3)C=C2	Benzenoids	Naphthalenes			0.701	7146.98	7742.34	10001.6	6676.66	5524.75	5731.41	4327.08	4231.47
Benzylideneacetone	5.225	147.079		[M+H]+	C10H10O	BWHOZHOGCMHOBV-BQYQJAHWSA-N	CC(=O)/C=C/C1=CC=CC=C1	Benzenoids	Benzene and substituted derivatives	Styrenes		0.749	71168.8	73704.4	83789.6	54287.5	54999.1	54826.4	62200.8	62271.9
beta-Gentiobiose	0.657	360.15		[M+NH4]+	C12H22O11	DLRVVLDZNNYCBX-CQUJWQHSSA-N	OCC1OC(OCC2OC(O)C(O)C(O)C2O)C(O)C(O)C1O	Organic oxygen compounds	Organooxygen compounds	Carbohydrates and carbohydrate conjugates		0.875	307740	316223	344954	216584	220421	213131	257829	259086
Betaine	0.657	118.085		[M+H]+	C5H11NO2	KWIUHFFTVRNATP-UHFFFAOYSA-N	C[N+](C)(C)CC(=O)[O-]	Organic acids and derivatives	Carboxylic acids and derivatives	Amino acids, peptides, and analogues		0.946	497320	495009	481431	439631	428519	459823	472736	473652
Biflorin	4.873	331.12		[M+Na]+	C20H20O3	DSVUOBIQVPVZST-UHFFFAOYSA-N	CC(=CCCC1=COC2=C(C)C(=O)C(=O)C3=C(C)C=CC1=C32)C	Benzenoids	Naphthalenes	Naphthoquinones		0.779	21632.7	22674.8	23290.7	17861.8	16960.8	17681	18895.2	18879.8
Biochanin A	6.811	307.056		[M+Na]+	C16H12O5	WUADCCWRTIWANL-UHFFFAOYSA-N	COC1=CC=C(C=C1)C2=COC3=C(C(=CC(=C3)O)O)C2=O	Phenylpropanoids and polyketides	Isoflavonoids	O-methylated isoflavonoids	C00814	0.808	334447	324850	330286	170457	167540	183980	238840	240427
Bruceine D	3.475	433.143		[M+Na]+		JBDMZGKDLMGOFR-DFEKUIMESA-N	CC1=CC(=O)[C@H]([C@]2([C@H]1C[C@@H]3[C@]45[C@@H]2[C@H]([C@@H]([C@@]([C@@]4([C@H](C(=O)O3)O)O)(OC5)C)O)O)C)O	Lipids and lipid-like molecules	Prenol lipids	Terpene lactones		0.715	13692.1	9454.2	11394.6	13229.6	10672.7	11494.8	11996.2	11850.4
Brucine	6.598	395.201		[M+H]+	C23H26N2O4	RRKTZKIUPZVBMF-UHFFFAOYSA-N	COC1=CC2=C(C=C1OC)N3C(=O)CC4C5C6CC7C2(CCN7CC6=CCO4)C53	Alkaloids and derivatives	Strychnos alkaloids			0.781	23172	22546.1	21464.2	30069.1	27469	27726.1	26372.5	28493.9
Bryodulcosigenin	10.663	497.357		[M+Na]+		FPMQKXQOBKDVHF-ZGUWQJCPSA-N	C[C@H](CCC(C(C)(C)O)O)[C@H]1CC[C@@]2([C@@]1(CC(=O)[C@@]3([C@H]2CC=C4[C@H]3CC[C@@H](C4(C)C)O)C)C)C	Lipids and lipid-like molecules	Steroids and steroid derivatives	Cucurbitacins		0.802	2807.87	1829.3	26445.8	7254.74	5961.68	8609.25	8165.25	8248.2
Caffeine	8.861	195.1		[M+H]+	C8H10N4O2	RYYVLZVUVIJVGH-UHFFFAOYSA-N	CN1C=NC2=C1C(=O)N(C)C(=O)N2C	Organoheterocyclic compounds	Imidazopyrimidines	Purines and purine derivatives	C07481	0.7	21310.9	15926.1	19430.1	22026.4	17180.2	22507	17564.2	17263.1
Campesterol	12.692	383.365		[M+H-H2O]+		SGNBVLSWZMBQTH-PODYLUTMSA-N	C[C@H](CC[C@@H](C)C(C)C)[C@H]1CC[C@@H]2[C@@]1(CC[C@H]3[C@H]2CC=C4[C@@]3(CC[C@@H](C4)O)C)C	Lipids and lipid-like molecules	Steroids and steroid derivatives	Ergostane steroids		0.812	75130	75073.3	77231	131160	121732	142215	96091	95767.7
Camphor	5.189	153.126		[M+H]+	C10H16O	DSSYKIVIOFKYAU-UHFFFAOYSA-N	CC1(C2CCC1(C(=O)C2)C)C	Lipids and lipid-like molecules	Prenol lipids	Monoterpenoids		0.763	32294.2	23910	30669.2	31841.3	24489.2	32210.7	29028.5	30015.5
Camptothecin	5.331	349.125		[M+H]+	C20H16N2O4	VSJKWCGYPAHWDS-FQEVSTJZSA-N	CC[C@@]1(C2=C(COC1=O)C(=O)N3CC4=CC5=C(C=CC=C5)N=C4C3=C2)O	Alkaloids and derivatives	Camptothecins			0.751	1.69621e+06	1.64887e+06	1.69471e+06	1.46121e+06	1.41363e+06	1.56995e+06	1.53993e+06	1.54262e+06
Chaetoglobosin A	9.377	551.265		[M+Na]+	C32H36N2O5	OUMWCYMRLMEZJH-VOXRAUTJSA-N	C[C@H]1CC=C[C@H]2[C@H]3[C@@](C)([C@@H](C)[C@H]4[C@H](CC5=CNC6=C5C=CC=C6)N=C([C@@]24C(=O)C=CC(=O)[C@@H](C(=C1)C)O)O)O3	Alkaloids and derivatives	Cytochalasans	Chaetoglobosins		0.723	3612.21	3960.14	3528.73	5915.64	4781.68	5524.69	4827.3	4798.16
Choline	0.655	104.107		[M]+	[C5H14NO]+	OEYIOHPDSNJKLS-UHFFFAOYSA-N		Organic nitrogen compounds	Organonitrogen compounds	Quaternary ammonium salts	C00114	0.873	4.20555e+06	4.05113e+06	4.13403e+06	3.65839e+06	3.7746e+06	3.91014e+06	3.93437e+06	3.95352e+06
Chrysoeriol	5.77	301.07		[M+H]+	C16H12O6	SCZVLDHREVKTSH-UHFFFAOYSA-N	COC1=C(C=CC(=C1)C2=CC(=O)C3=C(C=C(C=C3O)O)O2)O	Phenylpropanoids and polyketides	Flavonoids	O-methylated flavonoids	C04293	0.908	151796	135391	124060	86733.7	81020.7	110557	124673	125227
Cimifugin	4.343	307.115		[M+H]+	C16H18O6	ATDBDSBKYKMRGZ-ZDUSSCGKSA-N	CC(C)([C@@H]1CC2=C(O1)C=C3C(=C2OC)C(=O)C=C(O3)CO)O	Organoheterocyclic compounds	Benzopyrans	1-benzopyrans		0.85	98331.8	98725.5	98143.1	95677.5	93873.3	101188	94063.7	94514.8
Cinchonidine	5.219	295.185		[M+H]+	C19H22N2O	KMPWYEUPVWOPIM-UHFFFAOYNA-N	OC(C=1C=CN=C2C=CC=CC21)C3N4CCC(C3)C(C=C)C4	Alkaloids and derivatives	Cinchona alkaloids		C11379	0.833	53953.3	55330.5	54407.4	44380.4	44835.9	46331.3	47680.1	48045.4
Cinnamaldehyde	10.475	133.1		[M+H]+	C9H8O	KJPRLNWUNMBNBZ-QPJJXVBHSA-N		Phenylpropanoids and polyketides	Cinnamaldehydes		C00903	0.712	1.05253e+06	944203	1.46017e+06	32565.5	32982.3	40160.9	320860	323375
Cirsimaritin	5.163	315.088		[M+H]+	C17H14O6	ZIIAJIWLQUVGHB-UHFFFAOYSA-N	COC1=CC2=C(C(=O)C=C(C3=CC=C(C=C3)O)O2)C(=C1OC)O	Phenylpropanoids and polyketides	Flavonoids	O-methylated flavonoids	C17785	0.833	9485.31	5826.29	11599.2	6084.14	6126.92	7593.9	7737.26	7413.54
Clenbuterol	0.677	277.087		[M+H]+	C12H18Cl2N2O	STJMRWALKKWQGH-UHFFFAOYSA-N	CC(C)(C)NCC(C1=CC(=C(C(=C1)Cl)N)Cl)O	Benzenoids	Benzene and substituted derivatives	Halobenzenes		0.729	64620.8	61744.5	59203.8	60266.9	55377.6	60908.2	58756.2	58804.7
Clozapine	5.803	327.139		[M+H]+	C18H19ClN4	QZUDBNBUXVUHMW-UHFFFAOYSA-N	CN1CCN(CC1)C2=NC3=C(C=CC(=C3)Cl)NC4=CC=CC=C42	Organic oxygen compounds	Organooxygen compounds	Ethers	C06924	0.71	9752.71	10380.1	11052.1	9751.71	7733.24	10844.1	9071.98	9140.46
Coniferyl alcohol	4.634	163.075		[M+H-H2O]+		JMFRWRFFLBVWSI-NSCUHMNNSA-N	COC1=C(O)C=CC(\C=C\CO)=C1	Benzenoids	Phenols	Methoxyphenols	C00590	0.701	212523	215929	222251	167502	158492	168959	179739	179879
Cordycepin	2.12	252.106		[M+H]+	C10H13N5O3	OFEZSBMBBKLLBJ-BAJZRUMYSA-N	C1[C@H](O[C@H]([C@@H]1O)N2C=NC3=C(N=CN=C32)N)CO	Nucleosides, nucleotides, and analogues	Purine nucleosides	Purine 3'-deoxyribonucleosides		0.877	24906.6	26043.6	26183.5	27701.6	27782.7	31122.5	25525.9	25465.7
Corynoxine	5.031	385.215		[M+H]+	C22H28N2O4	DAXYUDFNWXHGBE-WMLLIFGASA-N	CC[C@@H]1CN2CC[C@@]3([C@@H]2C[C@@H]1/C(=C/OC)/C(=O)OC)C4=CC=CC=C4NC3=O					0.843	45604.1	62789.2	47815.3	35040.3	31484.4	36158.8	43247.8	42736.8
Costunolide	7.264	233.152		[M+H]+	C15H20O2	HRYLQFBHBWLLLL-AHNJNIBGSA-N	C/C/1=C\CC/C(=C/[C@@H]2[C@@H](CC1)C(=C)C(=O)O2)/C	Lipids and lipid-like molecules	Prenol lipids	Terpene lactones		0.802	28061.5	29612.7	30548.7	23620.7	25615.5	19331.3	24385.4	23889.9
Coumaric acid O-glucoside	2.423	344.131		[M+NH4]+	C15H18O8	LJFYQZQUAULRDF-FDGSXQGBSA-N		Organic oxygen compounds	Organooxygen compounds	Carbohydrates and carbohydrate conjugates		0.87	89593.6	95734	96988	63829.2	60462.5	67384.9	70283.9	70318.1
Coumarin	4.692	147.041		[M+H]+	C9H6O2	ZYGHJZDHTFUPRJ-UHFFFAOYSA-N	C1=CC2=C(C=C1)OC(=O)C=C2	Phenylpropanoids and polyketides	Coumarins and derivatives		C05851	0.92	34237.4	34080.6	34471.1	21338.1	20585.6	21705.7	26563.1	26805.2
Cucurbitacin D	7.533	539.295		[M+Na]+		SRPHMISUTWFFKJ-UHFFFAOYSA-N	CC1(C2=CCC3C4(CC(C(C4(CC(=O)C3(C2CC(C1=O)O)C)C)C(C)(C(=O)C=CC(C)(C)O)O)O)C)C	Lipids and lipid-like molecules	Steroids and steroid derivatives	Cucurbitacins		0.757	9036.7	10985.9	10733.2	6407.99	4464.52	8299.45	8584.93	8430.6
Cyanidin 3-O-glucoside	4.569	449.107		[M]+	[C21H21O11]+	RKWHWFONKJEUEF-GQUPQBGVSA-O	C1=C(C=C(C(=C1)O)O)C2=[O+]C3=C(C=C2O[C@H]4[C@@H]([C@H]([C@@H]([C@@H](CO)O4)O)O)O)C(=CC(=C3)O)O	Phenylpropanoids and polyketides	Flavonoids	Flavonoid glycosides		0.931	103928	104520	110156	47891.6	48454.5	53427.6	72623.9	72818.5
Cyanidin 3-O-rutinoside	5.054	595.167		[M]+	[C27H31O15]+	USNPULRDBDVJAO-FXCAAIILSA-O	C[C@H]1[C@@H]([C@H]([C@H]([C@H](OC[C@@H]2[C@H]([C@@H]([C@H]([C@H](OC3=CC4=C(C=C(C=C4O)O)[O+]=C3C5=CC=C(C(=C5)O)O)O2)O)O)O)O1)O)O)O	Phenylpropanoids and polyketides	Flavonoids	Flavonoid glycosides	C08620	0.8	5330.37	6132.96	6794.6	4209.48	4023.54	4633.4	4000.12	3829.83
Cyanin	4.297	611.159		[M]+	[C27H31O16]+	RDFLLVCQYHQOBU-ZOTFFYTFSA-O	C1=C(C=C(C(=C1)O)O)C2=[O+]C3=C(C=C2O[C@H]4[C@@H]([C@H]([C@@H]([C@@H](CO)O4)O)O)O)C(=CC(=C3)O)O[C@H]5[C@@H]([C@H]([C@@H]([C@@H](CO)O5)O)O)O	Phenylpropanoids and polyketides	Flavonoids	Flavonoid glycosides		0.876	11040.9	11185.1	16369.4	10185.8	10415.8	8014.4	11613.3	12252.7
Cyclic AMP	10.302	330.338		[M+H]+	C10H12N5O6P	IVOMOUWHDPKRLL-KQYNXXCUSA-N		Nucleosides, nucleotides, and analogues	Purine nucleotides	Cyclic purine nucleotides	C00575	0.889	2.45965e+06	1.26083e+06	1.92911e+06	3.66858e+06	3.18834e+06	3.47443e+06	1.7965e+06	1.79511e+06
cyclo[DL-Ala-DL-Trp-DL-Ala-DL-Val-Gly]	3.293	523.207		[M+K]+	C24H32N6O5	NYPFHMYOQFDZQG-UHFFFAOYSA-N	CC(C)C1C(=NCC(=NC(C)C(=NC(CC2=CNC3=C2C=CC=C3)C(=NC(C)C(=N1)O)O)O)O)O	Organic acids and derivatives	Carboxylic acids and derivatives	Amino acids, peptides, and analogues		0.752	8633.47	9829.11	9430.84	8844.63	8388.16	9408.89	8103.83	7967.14
(+)-Cycloolivil glucoside	3.941	561.193		[M+Na]+	C26H34O12	CBHWSKLIWKFSRU-MNAFQOMLSA-N		Lignans, neolignans and related compounds	Lignan glycosides			0.902	114010	111993	128218	87030.7	87982.6	96387.4	93439.9	92896.4
Cyclo(Val-Pro)	3.301	197.127		[M+H]+	C10H16N2O2	XLUAWXQORJEMBD-UHFFFAOYSA-N	CC(C)C1C(=O)N2CCCC2C(=N1)O	Organic acids and derivatives	Carboxylic acids and derivatives	Amino acids, peptides, and analogues		0.731	26498.4	26816.7	27879	29009.7	25815.3	27052.6	25578.7	25573.3
Cylindrol B	3.8	393.208		[M+Na]+	C23H30O4	AQCKKGIVKOHRLM-HBFAXEOFSA-N	C/C(=C\CC1=C(C(=C(C)C=C1O)C=O)O)/C=C/[C@@]2(C)[C@H](C)CCC(=O)[C@@H]2C	Organic oxygen compounds	Organooxygen compounds	Carbonyl compounds		0.841	11698.6	11286.6	11503.8	19030.8	9717.64	11635.6	15040.7	15187
Cytidine	0.698	244.092		[M+H]+	C9H13N3O5	UHDGCWIWMRVCDJ-XVFCMESISA-N	N=C1N=C(O)N(C=C1)C2OC(CO)C(O)C2O	Nucleosides, nucleotides, and analogues	Pyrimidine nucleosides			0.856	17481.4	18190.6	20437.4	23268.7	26201.9	25268.6	21471.6	21580.8
D-Alanyl-D-alanine	11.148	161.095		[M+H]+	C6H12N2O3	DEFJQIDDEAULHB-QWWZWVQMSA-N	C[C@H](C(=N[C@H](C)C(=O)O)O)N	Organic acids and derivatives	Carboxylic acids and derivatives	Amino acids, peptides, and analogues	C00993	0.723	34769	30915.3	30091.9	30311.9	29281	27528.8	28375	28842
Daphnetin	2.916	179.032		[M+H]+	C9H6O4	ATEFPOUAMCWAQS-UHFFFAOYSA-N	C1=CC(=C(C2=C1C=CC(=O)O2)O)O	Phenylpropanoids and polyketides	Coumarins and derivatives	Hydroxycoumarins	C03093	0.772	13561.6	13623.1	13718.2	14654.8	14675.3	15625.2	14285.2	14347
Decaethylene glycol	4.255	481.26		[M+Na]+	C20H42O11	DTPCFIHYWYONMD-UHFFFAOYSA-N	C(COCCOCCOCCOCCOCCOCCOCCOCCOCCO)O	Organic oxygen compounds	Organooxygen compounds	Ethers		0.849	18329.1	16514.1	15441.7	19960.1	13762.6	13680.8	20269.8	20207.6
Dehydrocostus lactone	6.687	231.136		[M+H]+	C15H18O2	NETSQGRTUNRXEO-XUXIUFHCSA-N	C=C1CC[C@@H]2[C@@H]([C@@H]3[C@H]1CCC3=C)OC(=O)C2=C	Lipids and lipid-like molecules	Prenol lipids	Terpene lactones		0.836	53682.7	54073.8	57005.5	30858.7	29162	29938	40774.9	40600.9
Dehydroxynocardamine	3.706	585.371		[M+H]+	C27H48N6O8	ABHHIGWFFMCQOC-UHFFFAOYSA-N	O=C1N(O)CCCCCN=C(O)CCC(=O)N(O)CCCCCN=C(O)CCC(O)=NCCCCCN=C(O)CC1	Phenylpropanoids and polyketides	Macrolactams			0.762	8666.41	7455.66	6662.89	6062.48	5964.53	6781.26	7054.8	7046.17
delta-Tridecalactone	5.252	213.182		[M+H]+	C13H24O2	RZZLMGATMUAJPX-UHFFFAOYSA-N	CCCCCCCCC1CCCC(=O)O1					0.732	35401.6	37611.8	32735.2	26379.4	25733.5	30909.7	31121.9	31870.4
Demethylnobiletin	6.409	389.119		[M+H]+	C20H20O8	DOFJNFPSMUCECH-UHFFFAOYSA-N	COC1=C(C=C(C=C1)C2=CC(=O)C3=C(C(=C(C(=C3O2)OC)OC)OC)O)OC	Phenylpropanoids and polyketides	Flavonoids	O-methylated flavonoids		0.841	63373.9	65572.8	64816.5	29469.9	29320.6	29423.5	44846.1	45180.3
Deoxykhivorin	11.497	593.275		[M+Na]+	C32H42O9	SUQFMFHTLHMZNM-SLBLICBISA-N		Organoheterocyclic compounds	Naphthopyrans			0.861	464298	474452	518636	2.6218e+06	2.25562e+06	3.26305e+06	1.47503e+06	1.47858e+06
Desmedipham	3.568	323.107		[M+Na]+	C16H16N2O4	WZJZMXBKUWKXTQ-UHFFFAOYSA-N	CCOC(=NC1=CC=CC(=C1)OC(=NC2=CC=CC=C2)O)O	Benzenoids	Benzene and substituted derivatives	Phenylcarbamic acid esters		0.719	7426.19	7883.05	5445.85	6889.63	6667.77	7287.3	7217.07	7271.68
Dexibuprofen	5.268	207.137		[M+H]+	C13H18O2	HEFNNWSXXWATRW-JTQLQIEISA-N	CC(C)CC1=CC=C(C=C1)[C@H](C)C(=O)O	Phenylpropanoids and polyketides	Phenylpropanoic acids			0.711	51183.6	51212.4	54477.7	47156.9	43976.3	46202.1	47049.6	47170.5
DG 36:6|DG 18:3_18:3	13.231	630.509		[M+NH4]+	C39H64O5	RAPBJBKXYYMYAY-UHFFFAOYSA-N	O=C(OCC(OC(=O)CCCCCCCC=CCC=CCC=CCC)CO)CCCCCCCC=CCC=CCC=CCC					0.788	47850.3	55379.2	57298.3	77052.8	62887.2	86556.5	53190.9	52984.7
Diaveridine	2.713	261.128		[M+H]+	C13H16N4O2	LDBTVAXGKYIFHO-UHFFFAOYSA-N	COC1=CC=C(CC2=CNC(=N)NC2=N)C=C1OC	Benzenoids	Benzene and substituted derivatives	Methoxybenzenes		0.773	11170	9526.17	8913.84	20223	9315.52	9281.32	11118.2	12873.2
Dichotomitin	2.602	359.075		[M+H]+	C18H14O8	PFFOGGCBLWTCPM-UHFFFAOYSA-N	COC1=CC(=CC(=C1OC)O)C2=COC3=CC4=C(C(=C3C2=O)O)OCO4					0.727	9955.61	9707.8	10603.6	8150.2	9662.7	10252	8860.23	8963.17
Dicyclohexylamine	4.729	182.189		[M+H]+	C12H23N	XBPCUCUWBYBCDP-UHFFFAOYSA-N	C1CCC(CC1)NC2CCCCC2	Organic nitrogen compounds	Organonitrogen compounds	Cyclohexylamines		0.948	26635.3	25316.4	25865.8	39503.7	27139.5	26849.5	27338.6	27460.7
Didymin	5.679	595.197		[M+H]+	C28H34O14	RMCRQBAILCLJGU-HIBKWJPLSA-N	C[C@H]1[C@@H]([C@H]([C@H]([C@@H](O1)OC[C@@H]2[C@H]([C@@H]([C@H]([C@@H](O2)OC3=CC(=C4C(=O)C[C@H](OC4=C3)C5=CC=C(C=C5)OC)O)O)O)O)O)O)O	Phenylpropanoids and polyketides	Flavonoids	Flavonoid glycosides		0.717	11905.7	12172.7	11998.8	11668.1	11948.4	11731.4	10049.9	10147.3
Diethyl phthalate	5.54	223.094		[M+H]+	C12H14O4	FLKPEMZONWLCSK-UHFFFAOYSA-N	CCOC(=O)C1=C(C=CC=C1)C(=O)OCC	Benzenoids	Benzene and substituted derivatives	Benzoic acids and derivatives	C14175	0.76	17468.6	25201.1	22253	20728	17472.5	17986.1	21371.8	22676.7
Diethyltoluamide	6.466	192.137		[M+H]+	C12H17NO	MMOXZBCLCQITDF-UHFFFAOYSA-N	CCN(CC)C(=O)C1=CC(=CC=C1)C	Benzenoids	Benzene and substituted derivatives	Toluenes		0.733	6857.63	11269.7	8000.27	11160.8	7420.3	10107.2	8756.7	8601.96
Diffractaic acid	4.815	397.123		[M+Na]+	C20H22O7	MIJKZXWOOXIEEU-UHFFFAOYSA-N	CC1=C(C(=C(C)C(=C1)OC(=O)C2=C(C)C=C(C(=C2OC)C)OC)O)C(=O)O	Phenylpropanoids and polyketides	Depsides and depsidones			0.702	11127.4	11674.2	12935.9	10923.4	10618.1	10339.5	12150.9	12150.1
Dihydro-3-methylene-4-[(2E)-3-methyl-4-(tetrahydro-4-methyl-5-oxo-2-furanyl)-2-buten-1-yl]-, (4R)-2(3H)-furanone,	2.388	287.11		[M+NH4]+	C15H20O4	KFKSQOIZZRZEFC-BZFAMWISSA-N	O=C1OCC(C1=C)CC=C(C)CC2OC(=O)C(C)C2	Lipids and lipid-like molecules	Prenol lipids	Terpene lactones		0.729	24546.2	23717.2	24349.6	19860.8	17511.6	18678.2	20202.7	20350.1
Dihydrocelastryl diacetate	4.516	559.292		[M+Na]+	C33H44O6	SAOOBRUHTPONGX-UANCAJPASA-N	O=C(OC=1C=C2C(=C(C1OC(=O)C)C)CC=C3C2(C)CCC4(C)C5CC(C(=O)O)(C)CCC5(C)CCC34C)C	Benzenoids	Phenanthrenes and derivatives			0.732	10691.4	11852.2	11261.1	9757.7	10597	11138.4	10203.7	10245.8
Dihydroconiferin	4.407	362.178		[M+NH4]+	C16H24O8	QFYFLJZBZITPGX-IBEHDNSVSA-N	COC1=CC(=CC=C1O[C@H]2[C@@H]([C@H]([C@@H]([C@@H](CO)O2)O)O)O)CCCO	Organic oxygen compounds	Organooxygen compounds	Carbohydrates and carbohydrate conjugates		0.709	42212.5	47973.7	44097.2	30534	27899.2	27033	31930	32449.6
Dihydrojasmone	6.763	167.141		[M+H]+	C11H18O	YCIXWYOBMVNGTB-UHFFFAOYSA-N	CCCCCC1=C(C)CCC1=O					0.756	49572.5	46045.4	48497.2	51340.9	44595.4	49222.3	43835.4	44189
Dimethyl phthalate	5.718	195.064		[M+H]+	C10H10O4	NIQCNGHVCWTJSM-UHFFFAOYSA-N	O=C(OC)C=1C=CC=CC1C(=O)OC	Benzenoids	Benzene and substituted derivatives	Benzoic acids and derivatives	C06318	0.702	42505.5	45480	45552	28690.7	27270.4	31857.8	33861.6	34283.5
Dimethyl sulfone	4.263	95.0116		[M+H]+	C2H6O2S	HHVIBTZHLRERCL-UHFFFAOYSA-N	CS(=O)(=O)C	Organosulfur compounds	Sulfonyls	Sulfones	C11142	0.782	143082	155972	161329	100282	110522	98634	122554	123309
Dioctylamine	5.335	242.284		[M+H]+	C16H35N	LAWOZCWGWDVVSG-UHFFFAOYSA-N	CCCCCCCCNCCCCCCCC	Organic nitrogen compounds	Organonitrogen compounds	Amines		0.837	69058.8	77535.4	76012.6	114921	71419.5	80495.7	75770.4	75598.4
Dioctyl phthalate	11.649	391.284		[M+H]+	C24H38O4	MQIUGAXCHLFZKX-UHFFFAOYSA-N	O=C(OCCCCCCCC)C=1C=CC=CC1C(=O)OCCCCCCCC	Benzenoids	Benzene and substituted derivatives	Benzoic acids and derivatives		0.959	323049	340590	347672	437272	328884	356860	360678	356029
Dioscin	9.7	891.473		[M+Na]+		VNONINPVFQTJOC-ZGXDEBHDSA-N	C[C@@H]1CC[C@@]2([C@H]([C@H]3[C@@H](O2)C[C@@H]4[C@@]3(CC[C@H]5[C@H]4CC=C6[C@@]5(CC[C@@H](C6)O[C@H]7[C@@H]([C@H]([C@@H]([C@H](O7)CO)O[C@H]8[C@@H]([C@@H]([C@H]([C@@H](O8)C)O)O)O)O)O[C@H]9[C@@H]([C@@H]([C@H]([C@@H](O9)C)O)O)O)C)C)C)OC1	Lipids and lipid-like molecules	Steroids and steroid derivatives	Steroidal glycosides		0.717	241.726	36.4544	12807.8	82.565	63.0562	135.962	1663.02	1677.6
Diosmetin-7-O-rutinoside	6.077	631.161		[M+Na]+	C28H32O15	GZSOSUNBTXMUFQ-UHFFFAOYSA-N	O=C1C=C(OC2=CC(OC3OC(COC4OC(C)C(O)C(O)C4O)C(O)C(O)C3O)=CC(O)=C12)C=5C=CC(OC)=C(O)C5	Phenylpropanoids and polyketides	Flavonoids	Flavonoid glycosides	C10039	0.71	2670.87	2954.88	3875.29	2941.93	3042.11	3151.28	3331.89	3371.68
DL-Isoleucine	0.75	132.109		[M+H]+	C6H13NO2	AGPKZVBTJJNPAG-UHFFFAOYSA-N	CCC(C)C(C(=O)O)N	Organic acids and derivatives	Carboxylic acids and derivatives	Amino acids, peptides, and analogues	C16434	0.815	10964.4	6650.79	33330.6	7310.94	7600.91	8266.31	8553.38	8474.4
DL-Pipecolinic acid	0.825	128.069		[M+H]+	C6H11NO2	HXEACLLIILLPRG-YFKPBYRVSA-N	C1CCN[C@@H](C1)C(=O)O	Organic acids and derivatives	Carboxylic acids and derivatives	Amino acids, peptides, and analogues	C00408	0.743	24784.4	24745.8	24196.1	20546.5	19999.7	22337.3	22121.3	22243.7
Dormin	5.352	265.143		[M+H]+	C15H20O4	JLIDBLDQVAYHNE-LXGGSRJLSA-N	O=C(O)C=C(C=CC1(O)C(=CC(=O)CC1(C)C)C)C	Lipids and lipid-like molecules	Prenol lipids	Sesquiterpenoids		0.707	31349.1	31105.7	30899.4	25914.5	22571.1	25083.6	26850.1	27588.6
Doxazosin	3.986	452.185		[M+H]+	C23H25N5O5	RUZYUOTYCVRMRZ-UHFFFAOYSA-N	COC1=CC2=C(C=C1OC)N=C(NC2=N)N3CCN(CC3)C(=O)C4COC5=C(C=CC=C5)O4	Organoheterocyclic compounds	Diazinanes	Piperazines	C06970	0.744	16358.5	16862.9	16144.1	12757.2	13768.7	12367.1	13567.1	13403.9
Drofenine	9.39	318.24		[M+H]+	C20H31NO2	AGJBLWCLQCKRJP-UHFFFAOYSA-N	CCN(CC)CCOC(=O)C(C1=CC=CC=C1)C2CCCCC2	Benzenoids	Benzene and substituted derivatives			0.734	9961.83	12455.3	18341.3	22363.9	15096.8	16858.5	24335.8	24183.3
(E)-1-(3,4-Dihydroxy-2,6-dimethoxyphenyl)-3-phenylprop-2-en-1-one	7.459	301.107		[M+H]+	C17H16O5	VMTHPSSNJFUGBF-CMDGGOBGSA-N	O=C(C=CC=1C=CC=CC1)C=2C(OC)=CC(O)=C(O)C2OC	Phenylpropanoids and polyketides	Linear 1,3-diarylpropanoids	Cinnamylphenols		0.887	16920.7	27033.9	24315.5	19535.2	15781.2	22279.9	14496.7	13543.5
(E)-3-[3-Methoxy-4-[1-(3,4,5-trimethoxyphenyl)propan-2-yloxy]phenyl]prop-2-en-1-ol	3.664	427.156		[M+K]+	C22H28O6	CZVGIALASULOAU-VOTSOKGWSA-N	CC(CC1=CC(=C(C(=C1)OC)OC)OC)OC2=CC=C(/C=C/CO)C=C2OC	Phenylpropanoids and polyketides	Cinnamyl alcohols			0.775	18277.6	19934.1	23730.5	14319.5	14426.9	15923.9	16134.8	16263.1
(E)-3-(4-Methoxyphenyl)-1-[2,4,6-trimethoxy-3-(3-methylbut-2-enyl)phenyl]prop-2-en-1-one	5.066	419.179		[M+Na]+	C24H28O5	GGNVSANPVOEGII-GXDHUFHOSA-N	CC(=CCC1=C(C=C(C(=C1OC)C(=O)/C=C/C2=CC=C(C=C2)OC)OC)OC)C	Phenylpropanoids and polyketides	Linear 1,3-diarylpropanoids	Chalcones and dihydrochalcones		0.834	11059.1	10237.5	10137	10387.8	9652.31	10660.3	10631.1	10597.6
(E)-4-[(1R,2S,3S,4R,8As)-2,3,4-trihydroxy-2,5,5,8a-tetramethyl-3,4,4a,6,7,8-hexahydro-1H-naphthalen-1-yl]but-3-en-2-one	9.136	328.246		[M+NH4]+	C18H30O4	GUVJPXABQYFWPD-GSZDNMEJSA-N		Lipids and lipid-like molecules	Prenol lipids	Sesquiterpenoids		0.742	5722.67	6118.63	6546.83	11464.9	10298.3	11360.9	6915.29	6612.37
Echimidine N-oxide	6.179	414.209		[M+H]+	C20H31NO8	KDJGEXAPDZNXSD-KCFAIRMISA-N	C/C=C(/C)\C(=O)O[C@@H]1CCN2(=O)CC=C(COC(=O)[C@@]([C@H](C)O)(C(C)(C)O)O)[C@H]12	Alkaloids and derivatives				0.768	21892.5	22148.7	22529.4	13459.8	12182.6	14360.4	16260.4	16057.9
Elemicin	6.971	209.117		[M+H]+		BPLQKQKXWHCZSS-UHFFFAOYSA-N	COC1=CC(=CC(=C1OC)OC)CC=C	Benzenoids	Phenol ethers	Anisoles	C10451	0.805	68103	55377.7	56818.5	50837.1	48264.6	49460.4	50608.1	51793.1
Ellipticine	4.339	247.128		[M+H]+	C17H14N2	CTSPAMFJBXKSOY-UHFFFAOYSA-N	CC1=C2C=CN=CC2=C(C3=C1NC4=CC=CC=C43)C	Organoheterocyclic compounds	Indoles and derivatives	Carbazoles		0.744	45591.8	47998.1	53130.1	42955.9	41220.7	44439.8	44291.6	44404.6
Ephedrine	6.379	166.121		[M+H]+	C10H15NO	KWGRBVOPPLSCSI-WPRPVWTQSA-N	C[C@@H]([C@@H](C1=CC=CC=C1)O)NC	Benzenoids	Benzene and substituted derivatives	Phenylpropanes	C01575	0.749	10053.7	9585.76	9721.98	7515.22	6836.91	9585.73	7695.57	7668.13
Epiandrosterone	5.525	291.231		[M+H]+	C19H30O2	QGXBDMJGAMFCBF-LUJOEAJASA-N	C[C@@]12CC[C@@H](C[C@@H]2CC[C@H]3[C@@H]4CCC(=O)[C@@]4(C)CC[C@@H]31)O	Lipids and lipid-like molecules	Steroids and steroid derivatives	Androstane steroids		0.771	34219.7	37350.9	38597.5	21202.3	21028.2	21324.5	30141.9	30406.1
(E)-Piperolein A	7.145	316.186		[M+H]+	C19H25NO3	MIWPBXQTBYPJEF-XBXARRHUSA-N	O=C(N1CCCCC1)CCCCC=CC2=CC=C3OCOC3=C2	Organoheterocyclic compounds	Benzodioxoles			0.782	148174	143449	133123	189228	149106	139234	142460	140612
Erucamide	10.929	338.34		[M+H]+	C22H43NO	UAUDZVJPLUQNMU-KTKRTIGZSA-N	N=C(O)CCCCCCCCCCCC=CCCCCCCCC	Lipids and lipid-like molecules	Fatty Acyls	Fatty amides		0.824	186972	197939	206026	254950	219369	241491	188604	182014
Erucifoline	3.462	350.157		[M+H]+	C18H23NO6	NOQVBHHOUTTZGE-UHFFFAOYSA-N	CC=C1CC2(CO)C(C)(C(=O)OCC3=CCN4CCC(C34)OC1=O)O2	Alkaloids and derivatives				0.718	7458.09	6542.8	7744.21	4550	4828.48	4505.59	4834.84	4777.06
Erucifoline N-oxide	3.538	366.151		[M+H]+	C18H23NO7	IJAULDQGSBFPPG-HHXOVEJCSA-N	C/C=C\1/C[C@]2(CO)[C@](C)(C(=O)OCC3=CCN4(=O)CC[C@H]([C@@H]34)OC1=O)O2	Alkaloids and derivatives				0.775	12321.3	12974.5	12395.7	10266.3	10043.7	9921.28	10483.7	10551
Erysubin F	4.062	413.175		[M+Na]+	C25H26O4	YBJJPNXZVZRDIU-UHFFFAOYSA-N	CC(=CCC1=C(C=CC(=C1)C2=COC3=C(CC=C(C)C)C(=CC=C3C2=O)O)O)C	Phenylpropanoids and polyketides	Isoflavonoids	Isoflav-2-enes		0.853	70647.2	68094.9	66780.4	55371.9	51360.2	52230.7	57016.2	57680.5
(-)-Erythro-Anethole glycol 2-glucoside	4.262	367.136		[M+Na]+	C16H24O8	JYWSARFDLXXOHT-UHFFFAOYSA-N	CC(C(C1=CC=C(C=C1)OC)O)OC2C(C(C(C(CO)O2)O)O)O	Organic oxygen compounds	Organooxygen compounds	Carbohydrates and carbohydrate conjugates		0.806	7.67536e+06	7.70429e+06	7.72184e+06	6.30914e+06	6.58884e+06	6.51207e+06	7.02288e+06	7.08006e+06
Ethyl 4-methoxycinnamate	7.588	207.102		[M+H]+	C12H14O3	DHNGCHLFKUPGPX-RMKNXTFCSA-N	CCOC(=O)/C=C/C1=CC=C(C=C1)OC					0.892	11909.3	18634.7	17971.2	6784.03	12810.5	13128.7	15208.4	14880
Eugenol	3.744	165.088		[M+H]+	C10H12O2	RRAFCDWBNXTKKO-UHFFFAOYSA-N	C=CCC1=CC=C(C(=C1)OC)O	Benzenoids	Phenols	Methoxyphenols	C10453	0.718	63203.1	55633.2	56889.3	50129.6	45545.4	51476.1	50094.9	50569.6
Eupatilin	7.7	345.093		[M+H]+	C18H16O7	DRRWBCNQOKKKOL-UHFFFAOYSA-N	COC1=C(C=C(C=C1)C2=CC(=O)C3=C(O2)C=C(C(=C3O)OC)O)OC	Phenylpropanoids and polyketides	Flavonoids	O-methylated flavonoids	C10040	0.757	5058.31	5783.77	4675.56	5022.66	6443.17	5325.74	6076.12	5600.73
Fenazaquin	7.361	307.186		[M+H]+	C20H22N2O	DMYHGDXADUDKCQ-UHFFFAOYSA-N	CC(C)(C)C1=CC=C(C=C1)CCOC2=C3C=CC=CC3=NC=N2	Organoheterocyclic compounds	Diazanaphthalenes	Benzodiazines		0.776	52984.8	50649.9	57357.6	35186.9	27452.4	36284.1	42920.2	43651.4
Fenoterol	7.653	304.152		[M+H]+	C17H21NO4	LSLYOANBFKQKPT-UHFFFAOYSA-N	CC(CC1=CC=C(C=C1)O)NCC(C2=CC(=CC(=C2)O)O)O	Benzenoids	Benzene and substituted derivatives	Phenethylamines		0.707	40301.3	37385.4	39110.5	42208.2	38947.5	36307.4	39253.5	39843.8
Fenpropimorph	11.129	304.262		[M+H]+	C20H33NO	RYAUSSKQMZRMAI-ALOPSCKCSA-N	CC(CC1=CC=C(C=C1)C(C)(C)C)CN2C[C@H](C)O[C@H](C)C2	Benzenoids	Benzene and substituted derivatives	Phenylpropanes		0.827	76955.3	130211	237412	130274	108703	158671	1.27704e+06	1.28127e+06
Ferulic acid	3.912	195.064		[M+H]+	C10H10O4	KSEBMYQBYZTDHS-HWKANZROSA-N	COC1=C(C=CC(=C1)/C=C/C(=O)O)O	Phenylpropanoids and polyketides	Cinnamic acids and derivatives	Hydroxycinnamic acids and derivatives	C01494	0.768	89974.9	89731.9	89880.6	62155	57717.5	61475.5	69778	70203.1
Flavone base + 4O, O-HexA-HexA	2.859	639.12		[M+H]+	C27H26O18	PBBVWJQPAZYQDB-UHFFFAOYSA-N	C1=CC(=C(C=C1C2=CC(=O)C3=C(C=C(C=C3O)OC4C(C(C(C(C(=O)O)O4)O)O)OC5C(C(C(C(C(=O)O)O5)O)O)O)O2)O)O	Phenylpropanoids and polyketides	Flavonoids	Flavonoid glycosides		0.926	456518	471445	456455	275774	277846	305722	335198	337500
Flumioxazin	2.206	355.098		[M+H]+	C19H15FN2O4	FOUWCSDKDDHKQP-UHFFFAOYSA-N	C#CCN1C2=CC(=C(C=C2OCC1=O)F)N3C(=O)C4=C(CCCC4)C3=O	Organoheterocyclic compounds	Benzoxazines	Benzoxazinones	C11035	0.719	69690.9	72386.7	78563.2	109791	92673.6	109491	79844.3	80570.8
Forskolin	4.945	449.185		[M+K]+	C22H34O7	OHCQJHSOBUTRHG-KGGHGJDLSA-N	O=C(OC1C(O)C2C(C)(C)CCC(O)C2(C)C3(O)C(=O)CC(OC13C)(C=C)C)C	Lipids and lipid-like molecules	Prenol lipids	Triterpenoids	C09076	0.713	9892.81	11273.9	11887.5	20034.7	18073.7	21147.2	14127.4	14811.6
Fragransin B2	5.603	427.172		[M+Na]+	C22H28O7	CAUANPLJFMVCHO-UHFFFAOYSA-N	CC1C(C)C(C2=CC(=C(C(=C2)OC)O)OC)OC1C3=CC(=C(C(=C3)OC)O)OC	Lignans, neolignans and related compounds	Furanoid lignans	Tetrahydrofuran lignans		0.902	11562.6	10933	10058.7	10449.6	9821.32	9646.92	10049.9	10004.5
Fructose (Generic Ketohexose)	0.646	203.052		[M+Na]+	C6H12O6	LKDRXBCSQODPBY-UHFFFAOYSA-N	C1C(C(C(C(CO)(O)O1)O)O)O	Organic oxygen compounds	Organooxygen compounds	Carbohydrates and carbohydrate conjugates		0.778	272527	278025	263661	301649	253145	309065	270998	271090
Furaquinocin C	7.465	393.167		[M+Na]+	C22H26O5	GDSPWZDWUUGKIM-UHFFFAOYSA-N	CC(=CCCC1(C)C(C)OC2=C1C(=CC3=C2C(=O)C(=C(C3=O)OC)C)O)C	Organoheterocyclic compounds	Naphthofurans			0.771	45595	46326.2	46850.7	42546.5	41490.3	41140.4	43450.2	43508.6
Furfuryl pentanoate	5.23	183.101		[M+H]+	C10H14O3	HRYAVTBTUKVHBU-UHFFFAOYSA-N	CCCCC(=O)OCC1=CC=CO1					0.707	188448	187522	185775	142747	126078	138858	148895	149948
Galaxolidone	7.237	273.182		[M+H]+	C18H24O2	PGMHPYRIXBRRQD-UHFFFAOYSA-N	CC1COC(=O)C2=C1C=C3C(=C2)C(C)(C)C(C)C3(C)C	Organoheterocyclic compounds	Benzopyrans	2-benzopyrans		0.723	27223.1	28390	26432.4	15545.5	15975.9	16486.4	20868.1	20718.7
gamma-Tocotrienol	3.992	411.2		[M+H]+	C28H42O2	OTXNTMVVOOBZCV-WAZJVIJMSA-N		Lipids and lipid-like molecules	Prenol lipids	Quinone and hydroquinone lipids	C14155	0.926	736120	709959	726666	655909	663059	691503	673856	674751
Gardenin B	4.824	359.109		[M+H]+	C19H18O7	LXEVSYZNYDZSOB-UHFFFAOYSA-N	COC1=CC=C(C=C1)C2=CC(=O)C3=C(C(=C(C(=C3O2)OC)OC)OC)O	Phenylpropanoids and polyketides	Flavonoids	O-methylated flavonoids	C15109	0.701	26362.1	26695.2	26785.1	19274	18667.6	19720.6	21781.9	21868.1
Gelomulide N	9.17	415.207		[M-H2O+H]+	C24H32O7	YOELDOOOBJSHSZ-SRFZOMHBSA-N	CC1=C2[C@@H](C[C@H]3[C@@]4(C)[C@H](CC[C@@]35[C@@H]2O5)C(C)(C)[C@H](C[C@@H]4OC(=O)C)OC(=O)C)OC1=O	Organoheterocyclic compounds	Naphthofurans			0.751	9685.47	16748.4	9391.72	10975.6	22791	34442.5	17501.9	16896.1
Genistein 7-O-beta-d-glucoside-6''-O-malonate	10.824	519.261		[M+H]+	C24H22O13	FRAUJUKWSKMNJY-RSEYPYQYSA-N		Phenylpropanoids and polyketides	Isoflavonoids	Isoflavonoid O-glycosides		0.779	20225.3	20041.4	24261.2	46391.3	28849.8	37093.6	25270.2	25321.4
Geranic acid	6.48	169.121		[M+H]+	C10H16O2	ZHYZQXUYZJNEHD-VQHVLOKHSA-N	O=C(O)C=C(C)CCC=C(C)C	Lipids and lipid-like molecules	Prenol lipids	Monoterpenoids	C16461	0.722	41282.6	41863.6	45477.8	29119.4	34438.8	33755.3	37682.5	37329.5
Geranyl 6-O-alpha-L-arabinofuranosyl-beta-D-glucopyranoside	6.451	471.215		[M+Na]+	C21H36O10	AWDKYYYAAQQLEF-XRSPUIAPSA-N	CC(=CCC/C(=C/CO[C@H]1[C@@H]([C@H]([C@@H]([C@@H](CO[C@H]2[C@@H]([C@H]([C@H](CO)O2)O)O)O1)O)O)O)/C)C	Lipids and lipid-like molecules	Prenol lipids	Terpene glycosides		0.863	32245	32998.5	44062.7	32196.5	21998.3	32347	34618.3	35268.2
Germacrone	5.99	219.172		[M+H]+	C15H22O	CAULGCQHVOVVRN-SWZPTJTJSA-N	C/C/1=C\\CC(=C(C)C)C(=O)C/C(=C/CC1)/C					0.757	61995.8	63755.6	65549	51530.3	51565.7	54024.7	54946.1	54707.8
Ginkgetin	10.334	567.124		[M+H]+	C32H22O10	AIFCFBUSLAEIBR-UHFFFAOYSA-N	COC1=C(C=C(C=C1)C2=CC(=O)C3=C(C=C(C=C3O2)OC)O)C4=C(C=C(C5=C4OC(=CC5=O)C6=CC=C(C=C6)O)O)O	Phenylpropanoids and polyketides	Flavonoids	Biflavonoids and polyflavonoids	C10048	0.713	202.829	250.414	432.54	6745.83	4817.39	4853.6	2481.59	2444.74
Ginkgolide C	2.947	441.136		[M+H]+	C20H24O11	AMOGMTLMADGEOQ-UHFFFAOYNA-N	O=C1OC2OC34C(=O)OC5C(O)C(C(C)(C)C)C2(C1O)C54C(O)C6OC(=O)C(C)C63O					0.833	11061.8	11526.6	12427.5	8198.87	9183.34	9117.25	10070.1	10430.9
Ginsenoside Rk1	10.603	789.47		[M+H]+	C42H70O12	KWDWBAISZWOAHD-MHOSXIPRSA-N	CC(=CCCC(=C)[C@H]1CC[C@@]2([C@@H]1[C@@H](C[C@H]3[C@]2(CC[C@@H]4[C@@]3(CC[C@@H](C4(C)C)O[C@H]5[C@@H]([C@H]([C@@H]([C@H](O5)CO)O)O)O[C@H]6[C@@H]([C@H]([C@@H]([C@H](O6)CO)O)O)O)C)C)O)C)C					0.823	360.484	332.409	8612.08	366.442	357.904	845.959	1752.45	1772.84
Glabrone	5.105	337.103		[M+H]+	C20H16O5	COLMVFWKLOZOOP-UHFFFAOYSA-N	CC1(C=CC2=C(O1)C=CC(=C2O)C3=COC4=C(C3=O)C=CC(=C4)O)C	Phenylpropanoids and polyketides	Isoflavonoids	Pyranoisoflavonoids		0.739	5553.31	10514.2	6506.91	14583.3	44841.8	48425	21985.1	21852.4
Glutamic acid	0.599	148.061		[M+H]+	C5H9NO4	WHUUTDBJXJRKMK-VKHMYHEASA-N	C(CC(=O)O)[C@@H](C(=O)O)N	Organic acids and derivatives	Carboxylic acids and derivatives	Amino acids, peptides, and analogues	C00025	0.891	8948.37	9841.21	9855.77	6962.49	7179.97	7990.04	7787.19	7879.51
Glyceryl monostearate	11.921	359.313		[M+H]+	C21H42O4	VBICKXHEKHSIBG-UHFFFAOYSA-N	O=C(OCC(O)CO)CCCCCCCCCCCCCCCCC	Lipids and lipid-like molecules	Glycerolipids	Monoradylglycerols		0.743	140676	123681	131656	210617	179932	182125	127237	128467
Glyceryl palmitate	11.186	348.309		[M+NH4]+	C19H38O4	QHZLMUACJMDIAE-UHFFFAOYSA-N	CCCCCCCCCCCCCCCC(=O)OCC(CO)O	Lipids and lipid-like molecules	Glycerolipids	Monoradylglycerols		0.897	1.90846e+06	1.54724e+06	1.93003e+06	2.9898e+06	2.80219e+06	2.90312e+06	1.58478e+06	1.56596e+06
Goshonoside F5	7.07	669.358		[M+Na]+	C32H54O13	QIOMMMCQFIBVKA-PPQBIMEKSA-N	C/C(=C\CO[C@H]1[C@@H]([C@H]([C@@H]([C@@H](CO)O1)O)O)O)/CC[C@@H]2C(=C)CC[C@H]3[C@@]2(C)CC[C@H]([C@]3(C)CO[C@H]4[C@@H]([C@H]([C@@H]([C@@H](CO)O4)O)O)O)O	Lipids and lipid-like molecules	Prenol lipids	Terpene glycosides		0.773	14872.8	14093.8	15691	9762.2	11660.8	11803.5	12489.3	12531.3
Gphmi	5.954	447.125		[M+H]+	C22H22O10	KSVVGBSBNPMXJF-RECXWPGBSA-N	O=C1C(=COC2=CC(OC3OC(CO)C(O)C(O)C3O)=CC(OC)=C12)C=4C=CC(O)=CC4	Phenylpropanoids and polyketides	Isoflavonoids	Isoflavonoid O-glycosides		0.861	26954	26305.2	29110.2	19826.1	22068.4	19291.7	20311.7	19937.2
Griseofulvin	0.657	353.082		[M+H]+	C17H17ClO6	DDUHZTYCFQRHIY-RBHXEPJQSA-N	C[C@@H]1CC(=O)C=C([C@]12C(=O)C3=C(C=C(C(=C3O2)Cl)OC)OC)OC	Organoheterocyclic compounds	Benzofurans		C06686	0.752	52531.4	49736	47194.5	38535.1	35018.3	42400.1	42268.9	42512.8
Guanine	0.821	152.056		[M+H]+	C5H5N5O	UYTPUPDQBNUYGX-UHFFFAOYSA-N	N=C1N=C(O)C=2N=CNC2N1	Organoheterocyclic compounds	Imidazopyrimidines	Purines and purine derivatives		0.939	104309	101987	91888.8	116995	117608	122811	107226	108111
h_92_Oxabolone	7.62	291.193		[M+H]+	C18H26O3	GXHBCWCMYVTJOW-DNBWYCQVSA-N		Lipids and lipid-like molecules	Steroids and steroid derivatives	Estrane steroids		0.739	45859.6	45585.2	47765.9	31009	31233.1	29797.1	37786.4	37804.6
Heliotrine	3.528	314.194		[M+H]+	C16H27NO5	LMFKRLGHEKVMNT-UJDVCPFMSA-N	CC(C)[C@]([C@@H](C)OC)(C(=O)OCC1=CCN2CC[C@@H]([C@@H]12)O)O	Alkaloids and derivatives				0.912	28451	27703.9	27492.2	22104.1	20854.2	22575.3	23347.7	23342.3
Herbacetin	5.051	303.048		[M+H]+	C15H10O7	ZDOTZEDNGNPOEW-UHFFFAOYSA-N	C1=CC(=CC=C1C2=C(C(=O)C3=C(O2)C(=C(C=C3O)O)O)O)O	Phenylpropanoids and polyketides	Flavonoids	Flavones	C02806	0.779	4137.33	4657.82	5240.98	3580.4	3940.77	3641.49	3711.43	3690.21
Hexa(methoxymethyl)melamine	5.445	413.211		[M+Na]+	C15H30N6O6	BNCADMBVWNPPIZ-UHFFFAOYSA-N	COCN(COC)C1=NC(=NC(=N1)N(COC)COC)N(COC)COC	Organic nitrogen compounds	Organonitrogen compounds	Amines		0.8	110721	109903	105288	83852.2	83081.3	86564.9	91713.6	92130.6
Hexamethylquercetagetin	7.307	403.14		[M+H]+	C21H22O8	CHXSDKWBSFDZEU-UHFFFAOYSA-N	O=C1C(OC)=C(OC=2C=C(OC)C(OC)=C(OC)C12)C=3C=CC(OC)=C(OC)C3	Phenylpropanoids and polyketides	Flavonoids	O-methylated flavonoids		0.964	1.19146e+06	1.21924e+06	1.24756e+06	534009	529044	555305	820534	819966
HexCer 34:2;3O|HexCer 18:2;2O/16:0;O	12.773	714.547		[M+H]+	C40H75NO9	HOMYIYLRRDTKAA-UHFFFAOYSA-N	O=C(NC(COC1OC(CO)C(O)C(O)C1O)C(O)C=CCCC=CCCCCCCCCC)C(O)CCCCCCCCCCCCCC					0.836	36231.6	39264.5	146976	63522.9	70866	80588.6	46934.7	47325.5
HexCer 34:3;2O|HexCer 18:2;2O/16:1	12.819	696.538		[M+H]+	C40H73NO8	MADQKKUXEXEXCR-UHFFFAOYSA-N	O=C(NC(COC1OC(CO)C(O)C(O)C1O)C(O)C=CCCC=CCCCCCCCCC)CCCCCCCC=CCCCCCC					0.743	75129.2	83122.9	325584	158252	144614	171002	114700	115028
Hibiscetin heptamethyl ether	7.556	433.15		[M+H]+	C22H24O9	AFQWYRUBZJYCIF-UHFFFAOYSA-N	COC1=C2C(=O)C(=C(C3=CC(=C(C(=C3)OC)OC)OC)OC2=C(C(=C1)OC)OC)OC	Phenylpropanoids and polyketides	Flavonoids	O-methylated flavonoids		0.851	2.00972e+06	2.06389e+06	2.15782e+06	969497	934811	1.01389e+06	1.44318e+06	1.4447e+06
Himbacine	10.044	346.268		[M+H]+	C22H35NO2	FMPNFDSPHNUFOS-UHFFFAOYSA-N	CC1CCCC(C=CC2C3CCCCC3CC4C2C(C)OC4=O)N1C	Organoheterocyclic compounds	Naphthofurans			0.71	11636.9	11912.1	13319.3	18529.1	13445.5	21591.6	15621.2	14931.2
Hirsutine	6.068	369.223		[M+H]+	C22H28N2O3	NMLUOJBSAYAYEM-GZRFBZBPSA-N	CC[C@H]1CN2CCC3=C([C@H]2C[C@@H]1C(=COC)C(=O)OC)NC4=CC=CC=C34					0.778	22398.3	19818.6	24730.3	15889.8	15116.9	15876.4	17140.2	17251.6
Histamine	0.818	112.086		[M+H]+	C5H9N3	NTYJJOPFIAHURM-UHFFFAOYSA-N	N1=CNC(=C1)CCN	Organic nitrogen compounds	Organonitrogen compounds	Amines	C00388	0.717	31704	32362.4	31866.8	35975.7	34741.9	34341.9	32508.2	32600
Homoharringtonine	5.895	546.267		[M+H]+	C29H39NO9	HYFHYPWGAURHIV-JCNWCSDUSA-N	CC(C)(CCC[C@@](CC(=O)OC)(C(=O)O[C@H]1[C@H]2C3=CC4=C(C=C3CCN5C2(CCC5)C=C1OC)OCO4)O)O					0.749	13462.8	13433.9	14268.8	11747.1	10370	9478.31	11360.4	11552.8
Hydrocinchonine	9.673	297.203		[M+H]+	C19H24N2O	WFJNHVWTKZUUTR-UHFFFAOYSA-N	CCC1CN2CCC1CC2C(C3=CC=NC4=C3C=CC=C4)O	Alkaloids and derivatives	Cinchona alkaloids			0.734	38143.2	36179.8	35231.7	44387	35324.8	34062.8	31340.4	31341.6
Hydron;benzoate	1.004	123.043		[M+H]+	C7H6O2	WPYMKLBDIGXBTP-UHFFFAOYSA-N	C1=CC=C(C=C1)C(=O)O	Benzenoids	Benzene and substituted derivatives	Benzoic acids and derivatives		0.743	8261.41	9515.13	8173.62	11802.3	13091.4	19158.9	13369.4	13301.5
Hydron;pyridine-3-carboxylate	0.819	124.039		[M+H]+	C6H5NO2	PVNIIMVLHYAWGP-UHFFFAOYSA-N	O=C(O)C=1C=NC=CC1	Organoheterocyclic compounds	Pyridines and derivatives	Pyridinecarboxylic acids and derivatives		0.93	31463.9	32832.2	33778.2	23892.5	23391.5	25412.5	27125.6	27307.7
Hyperoside	4.655	465.102		[M+H]+	C21H20O12	OVSQVDMCBVZWGM-DTGCRPNFSA-N	O=C1C(OC2OC(CO)C(O)C(O)C2O)=C(OC=3C=C(O)C=C(O)C13)C=4C=CC(O)=C(O)C4	Phenylpropanoids and polyketides	Flavonoids	Flavonoid glycosides	C10073	0.781	9279.39	9925.17	17394.6	5751.83	5610.97	6650.31	7530.41	7356.3
Hypoxanthine	0.997	137.044		[M+H]+	C5H4N4O	FDGQSTZJBFJUBT-UHFFFAOYSA-N	OC1=NC=NC=2NC=NC12	Organoheterocyclic compounds	Imidazopyrimidines	Purines and purine derivatives		0.894	8360.12	9081.23	9204.82	8556.53	8545.75	8708.09	8477.75	8519.62
Icariside F2	3.696	425.139		[M+Na]+	C18H26O10	NJMQSVWMCODQIP-FQXXIRCGSA-N	C1=CC=C(C=C1)CO[C@H]2[C@@H]([C@H]([C@@H]([C@@H](CO[C@H]3[C@@H]([C@@](CO)(CO3)O)O)O2)O)O)O	Organic oxygen compounds	Organooxygen compounds	Carbohydrates and carbohydrate conjugates		0.828	25540.7	24275	25915.6	15506.5	20721	21829.9	21866.2	22003.2
Imidocarb	3.517	349.182		[M+H]+	C19H20N6O	SCEVFJUWLLRELN-UHFFFAOYSA-N	C1=CC(=CC(=C1)NC(=NC2=CC=CC(=C2)C3=NCCN3)O)C4=NCCN4	Benzenoids	Benzene and substituted derivatives	N-phenylureas		0.828	20600.2	21036.9	19002.9	30771	14709.2	19129.9	24375.4	24599.4
Indigo	3.32	263.089		[M+H]+	C16H10O2N2	QQILFGKZUJYXGS-UHFFFAOYSA-N	C1=CC=C2C(=C1)C(=C(N2)C3=NC4=CC=CC=C4C3=O)O					0.784	447167	444849	463317	308569	273552	312299	331237	333639
Indole-3-acetic acid	4.117	176.068		[M+H]+	C10H9NO2	SEOVTRFCIGRIMH-UHFFFAOYSA-N	C1=CC2=C(C=C1)NC=C2CC(=O)O	Organoheterocyclic compounds	Indoles and derivatives	Indolyl carboxylic acids and derivatives	C00954	0.875	18468.9	19653.5	20103.9	15605.8	13960.4	14226.1	16989	17275.5
Indole-3-carboxaldehyde	4.481	146.059		[M+H]+	C9H7NO	OLNJUISKUQQNIM-UHFFFAOYSA-N	C1=CC2=C(C=C1)NC=C2C=O	Organoheterocyclic compounds	Indoles and derivatives	Indoles	C08493	0.936	50136.5	51236.8	53165.5	34888.2	33236.7	37060.6	40930	41089.1
Indoline	1.895	120.08		[M+H]+	C8H9N	LPAGFVYQRIESJQ-UHFFFAOYSA-N	C1=CC2=C(C=C1)NCC2	Organoheterocyclic compounds	Indoles and derivatives	Indolines		0.711	32995.6	33481.5	42441.6	23018.9	23063.7	23866.8	27792.6	28039.8
Indoxyl sulfate	2.243	134.059		[M+H]+	C8H7NO4S	BXFFHSIDQOFMLE-UHFFFAOYSA-N	C1=CC2=C(C=C1)NC=C2OS(=O)(=O)O	Organic acids and derivatives	Organic sulfuric acids and derivatives	Arylsulfates		0.758	8973.74	7652.5	7569.03	6152.72	5588.2	6381.47	6599.01	6736.43
Iprovalicarb	5.905	343.209		[M+Na]+	C18H28N2O3	NWUWYYSKZYIQAE-WMCAAGNKSA-N	CC(C)[C@@H](C(=NC(C)C1=CC=C(C)C=C1)O)N=C(O)OC(C)C	Organic acids and derivatives	Carboxylic acids and derivatives	Amino acids, peptides, and analogues		0.761	7336.98	6955.67	8155.75	7372.23	42241.4	6263.81	12843.1	12690.3
Irigenin trimethyl ether	6.931	403.138		[M+H]+	C21H22O8	NCEXCGUAXVAJMI-UHFFFAOYSA-N	O=C1C(=COC=2C=C(OC)C(OC)=C(OC)C12)C=3C=C(OC)C(OC)=C(OC)C3	Phenylpropanoids and polyketides	Isoflavonoids	O-methylated isoflavonoids		0.95	1.17397e+06	1.24618e+06	1.23814e+06	517125	481518	542005	795867	795369
Irisflorentin	7.709	387.106		[M+H]+	C20H18O8	RISXUTCDCPHJFQ-UHFFFAOYSA-N	COC1=CC(=CC(=C1OC)OC)C2=COC3=CC4=C(C(=C3C2=O)OC)OCO4					0.773	34771.9	35355.1	35035.7	15067.8	14178.7	15734.1	22790.2	22901.2
Isoamyl 2-furoate	4.407	183.1		[M+H]+	C10H14O3	FPBZWZKAUPNMMV-UHFFFAOYSA-N	CC(C)CCOC(=O)C1=CC=CO1					0.753	820747	833816	844006	584879	549881	548721	619538	630652
Isoapetalic acid	5.324	411.174		[M+Na]+	C22H28O6	JZWLSXINEVHWEP-UHFFFAOYSA-N	CCCC(CC(=O)O)C1=C2C(=C(C3=C1OC(C)(C)C=C3)O)C(=O)C(C)C(C)O2	Organoheterocyclic compounds	Benzopyrans	1-benzopyrans		0.809	96976.5	93235.5	99444.4	80966.7	75897	82684.3	85124.9	85444.4
Isobutyryl CoA	11.895	838.633		[M+H]+	C25H42N7O17P3S	AEWHYWSPVRZHCT-NNYIDDMCSA-N		Lipids and lipid-like molecules	Fatty Acyls	Fatty acyl thioesters		0.804	16736.8	14594.1	18693.5	18286.7	16761.3	18712.9	21918.7	24286.2
Isoeugenitol	6.415	207.065		[M+H]+	C11H10O4	XSSGQRFNGHRFBC-UHFFFAOYSA-N	CC1=CC(=O)C2=C(C(=C(C=C2O)O)C)O1	Organoheterocyclic compounds	Benzopyrans	1-benzopyrans		0.819	11947.1	13320.4	11581.4	6931.64	6737.61	6386.21	9366.04	9552.81
Isolactarorufin	6.661	289.141		[M+Na]+	C15H22O4	VXHVLJHZFYIFJE-UHFFFAOYSA-N	CC1(C)CC2C(C1)C(C)(C34CC4(COC3=O)C2O)O	Lipids and lipid-like molecules	Prenol lipids	Diterpenoids		0.71	14637.4	14127.5	16560.4	13272	13445.8	15754.8	12866.7	12969.8
Isonerylgeraniol-18-oic acid	5.525	285.221		[M-2H2O+H]+	C20H32O3	USXGDFAHMRCBBX-AGZUIYMTSA-N	CC(=CCC/C(=C/CC/C(=C/CC/C(=C/CO)/C)/C)/C(=O)O)C	Lipids and lipid-like molecules	Prenol lipids	Diterpenoids		0.814	60016.1	61654.9	61516.5	37996.8	35928.2	36185.7	49149.8	49628.2
Isophorone diamine	6.703	171.182		[M+H]+	C10H22N2	RNLHGQLZWXBQNY-UHFFFAOYSA-N	CC1(C)CC(CC(C)(C1)CN)N	Organic nitrogen compounds	Organonitrogen compounds	Cyclohexylamines		0.72	10379.5	10130.9	9129.24	13538	9887.37	9669.35	9944.87	10052.6
Isosinensetin	6.735	373.128		[M+H]+	C20H20O7	UYCWETIUOAGWIL-UHFFFAOYSA-N	COC1=C(C=C(C=C1)C2=CC(=O)C3=C(O2)C(=C(C=C3OC)OC)OC)OC					0.844	194363	200808	198809	83728.4	81377.7	86651.3	130954	131349
Jaceosidin	5.859	331.078		[M+H]+	C17H14O7	GLAAQZFBFGEBPS-UHFFFAOYSA-N	COC1=C(C=CC(=C1)C2=CC(=O)C3=C(O2)C=C(C(=C3O)OC)O)O					0.753	12923.8	13722	6099.8	7031.13	8355.98	9684.51	10434.4	10306.9
Jaeschkeanadiol	8.142	221.187		[M-H2O+H]+	C15H26O2	SUAPQGLGNKUSLY-LJISPDSOSA-N	CC(C)[C@@]1(CC[C@]2(C)CC=C(C)C[C@@H]([C@H]21)O)O	Lipids and lipid-like molecules	Prenol lipids	Sesquiterpenoids		0.789	25827.5	34014.5	30511.7	30939.6	33086.7	35248.6	27375.7	27189.4
Jaslanceoside B	4.714	589.155		[M+Na]+	C26H30O14	MGEVYVDQMTWJNV-HOPHSATRSA-N		Lipids and lipid-like molecules	Prenol lipids	Terpene glycosides		0.773	20495.8	20115.3	17159.2	18461.2	19324.3	16352.8	15562.9	16143.5
Jasmolone	6.003	181.121		[M+H]+	C11H16O2	SVRKACAGHUZSGU-SNAWJCMRNA-N	O=C1C(=C(C)C(O)C1)CC=CCC					0.817	1.13932e+06	1.16093e+06	1.19899e+06	839094	816793	871253	941777	944955
Junipediol A 8-glucoside	3.261	383.129		[M+Na]+	C16H24O9	REHZVRNVHQFBAF-YLHHEPAUSA-N	COC1=CC(=CC=C1O)C(CO)CO[C@H]2[C@@H]([C@H]([C@@H]([C@@H](CO)O2)O)O)O	Organic oxygen compounds	Organooxygen compounds	Carbohydrates and carbohydrate conjugates		0.818	37794.8	36790.5	38153.8	29870.4	28277.2	26594.2	32921.2	33180.7
Junipediol B 8-O-glucoside	3.455	381.111		[M+Na]+	C16H22O9	YQZGDKAOATWZIG-YLHHEPAUSA-N	C1=C(C=C2C(=C1)OCO2)C(CO)CO[C@H]3[C@@H]([C@H]([C@@H]([C@@H](CO)O3)O)O)O	Organic oxygen compounds	Organooxygen compounds	Carbohydrates and carbohydrate conjugates		0.741	14159.3	16454.3	18950.7	20703.3	15993.5	17048.2	16706.6	16880.9
Kaempferol 3,7,4'-trimethyl ether	8.979	329.099		[M+H]+	C18H16O6	WSQWAMGRHJQANC-UHFFFAOYSA-N	COC1=CC=C(C=C1)C2=C(C(=O)C3=C(C=C(C=C3O)OC)O2)OC	Phenylpropanoids and polyketides	Flavonoids	O-methylated flavonoids		0.733	7419.17	14754.8	8024.58	7738.41	11631.2	7679.77	10958.9	10068.6
Karakoline	7.673	378.255		[M+H]+	C22H35NO4	HKQZUYOVMYOFIT-VHNBHZRZSA-N	OC1CCC2(C)CN(CC)C3C4CC2C13C5CC6C(O)C5C4(O)CC6OC	Lipids and lipid-like molecules	Prenol lipids	Diterpenoids		0.808	6391.74	7107.36	5744.03	4359.52	4763.07	6085.92	5797.16	5960.22
Khelloside	2.907	409.112		[M+H]+	C19H20O10	SJRACCTZSAUMGO-WIMVFMHDSA-N	O=C1C=C(OC=2C=C3OC=CC3=C(OC)C12)COC4OC(CO)C(O)C(O)C4O	Organoheterocyclic compounds	Benzopyrans	1-benzopyrans		0.89	81217	76035.6	77241.6	68347.8	64470.5	62700.5	64951.8	66715.8
Kojic acid	2.606	143.034		[M+H]+	C6H6O4	BEJNERDRQOWKJM-UHFFFAOYSA-N	C1=C(CO)OC=C(C1=O)O	Organoheterocyclic compounds	Pyrans	Pyranones and derivatives	C14516	0.911	15298	14921.3	15355	13607.6	13556.2	13022.7	14073.5	14096.4
Koninginin E	7.818	283.188		[M+H]+	C16H26O4	INHVGPIPHZJQOP-ZNMIVQPWSA-N	CCCCCC[C@@H]([C@@H]1CCC2=C([C@@H](CCC2=O)O)O1)O	Organoheterocyclic compounds	Benzopyrans			0.702	20605.4	19909.8	23068.3	23769.1	13468.4	16762.9	19814.2	19899.7
Kotanin	0.678	439.14		[M+H]+	C24H22O8	CSJOUDOXDHMIAH-UHFFFAOYSA-N	CC1=C2C(=CC(=O)OC2=C(C(=C1)OC)C3=C(C=C(C)C4=C3OC(=O)C=C4OC)OC)OC	Phenylpropanoids and polyketides	Coumarins and derivatives			0.786	33433.4	35637.9	34124.4	31148.8	27070	27453.7	32195.7	32606.5
Kuwanone H	5.181	783.28		[M+Na]+		DKBPTKFKCCNXNH-QXGWMLRCSA-N	CC1=C[C@@H]([C@H]([C@@H](C1)C2=C(C=C(C=C2)O)O)C(=O)C3=C(C(=C(C=C3)O)CC=C(C)C)O)C4=C(C=C(C5=C4OC(=C(C5=O)CC=C(C)C)C6=C(C=C(C=C6)O)O)O)O	Phenylpropanoids and polyketides	Flavonoids	Flavones		0.791	10995.4	11116.2	12484.1	14142.6	13396.5	15136.5	10885.9	10885.1
Lauramidopropylbetaine	8.779	343.292		[M]+	[C19H39N2O3]+	MRUAUOIMASANKQ-UHFFFAOYSA-O	CCCCCCCCCCCC(=NCCC[N+](C)(C)CC(=O)O)O	Organic acids and derivatives	Carboxylic acids and derivatives	Amino acids, peptides, and analogues		0.876	32133.9	36361.5	35308.9	50342.1	42743.5	55386.3	49781.5	49617.9
Lauryl diethanolamide	9.068	288.251		[M+H]+	C16H33NO3	AOMUHOFOVNGZAN-UHFFFAOYSA-N	CCCCCCCCCCCC(=O)N(CCO)CCO	Lipids and lipid-like molecules	Fatty Acyls	Fatty amides		0.716	25410.4	25937	24102.1	34357.6	24892.9	22245.1	25546.4	25659.1
Levocarnitine	0.657	162.109		[M+H]+	C7H15NO3	PHIQHXFUZVPYII-ZCFIWIBFSA-N	C[N+](C)(C)C[C@@H](CC(=O)[O-])O	Organic nitrogen compounds	Organonitrogen compounds	Quaternary ammonium salts	C00318	0.929	77284	79602.6	78698.7	69219.4	67358.5	70411.9	72979.7	73390.3
L-Glutathione (oxidized form)	14.006	613.475		[M+H]+	C20H32N6O12S2	YPZRWBKMTBYPTK-BJDJZHNGSA-N		Organic acids and derivatives	Carboxylic acids and derivatives	Amino acids, peptides, and analogues		0.799	77623.9	73146.5	83040.3	80394.2	69163	93139.9	74368.1	75885.3
Linolenic acid ethyl ester	11.656	307.262		[M+H]+	C20H34O2	JYYFMIOPGOFNPK-XSHSMGBESA-N	CC/C=C/C/C=C/C/C=C/CCCCCCCC(=O)OCC					0.831	4523.6	3208.77	3405.33	31742.7	22515.4	38162.8	16704.9	16879.6
L-Norleucine	0.824	132.1		[M+H]+	C6H13NO2	LRQKBLKVPFOOQJ-YFKPBYRVSA-N	O=C(O)C(N)CCCC	Organic acids and derivatives	Carboxylic acids and derivatives	Amino acids, peptides, and analogues	C01933	0.911	27336.7	29005.6	31753.7	20232.4	22642.9	22974.8	25400.3	25116
Loliolide	4.543	197.116		[M+H]+	C11H16O3	XEVQXKKKAVVSMW-WRWORJQWSA-N	CC1(C)C[C@@H](C[C@]2(C)C1=CC(=O)O2)O	Organoheterocyclic compounds	Benzofurans			0.923	1.98218e+06	2.0123e+06	2.10489e+06	1.53528e+06	1.50953e+06	1.58677e+06	1.69647e+06	1.70261e+06
Lovastatin	11.604	427.251		[M+Na]+	C24H36O5	PCZOHLXUXFIOCF-BXMDZJJMSA-N	O=C1OC(CCC2C(C=CC3=CC(C)CC(OC(=O)C(C)CC)C32)C)CC(O)C1	Organoheterocyclic compounds	Lactones	Delta valerolactones	C07074	0.709	33477.6	27246.6	35555	28308.4	21310.1	20301.1	17251.8	17552.5
Lovastatin acid	7.384	445.253		[M+Na]+	C24H38O6	QLJODMDSTUBWDW-BXMDZJJMSA-N	CC[C@H](C)C(=O)O[C@H]1C[C@@H](C)C=C2C=C[C@H](C)[C@H](CC[C@H](C[C@H](CC(=O)O)O)O)[C@H]21	Organic acids and derivatives	Hydroxy acids and derivatives	Medium-chain hydroxy acids and derivatives		0.702	38809.1	38893.3	37868.5	13117.3	11473.3	16504.1	24951.4	24972.6
Lumichrome	5.254	243.085		[M+H]+	C12H10N4O2	ZJTJUVIJVLLGSP-UHFFFAOYSA-N	OC=1N=C(O)C=2N=C3C=C(C(=CC3=NC2N1)C)C	Organoheterocyclic compounds	Pteridines and derivatives	Alloxazines and isoalloxazines		0.726	13853.7	13277.5	14558.6	13414.6	12537.5	14067.5	13401.3	13496.7
Luteolin 7-glucuronide	4.11	463.089		[M+H]+	C21H18O12	VSUOKLTVXQRUSG-YRIDSSQKSA-N	C1=CC(=C(C=C1C2=CC(=O)C3=C(C=C(C=C3O2)O[C@@H]4[C@H]([C@@H]([C@H]([C@@H](O4)C(=O)O)O)O)O)O)O)O					0.925	3.87358e+06	4.07589e+06	3.89209e+06	1.82082e+06	1.78089e+06	1.87163e+06	2.60606e+06	2.613e+06
Lycopsamine	2.951	300.179		[M+H]+	C15H25NO5	SFVVQRJOGUKCEG-ZGFBFQLVSA-N	CC(C)[C@]([C@H](C)O)(C(=O)OCC1=CCN2CC[C@H]([C@@H]12)O)O	Alkaloids and derivatives				0.985	314136	328232	333191	205919	203104	215094	249550	249497
Majdine	5.272	429.207		[M+H]+	C23H28N2O6	TTZWEOINXHJHCY-UHJVZONPSA-N	O=C(OC)C1=COC(C)C2CN3CCC4(C(O)=NC=5C(OC)=C(OC)C=CC54)C3CC12	Organoheterocyclic compounds	Indolizidines			0.759	19362.3	20498.3	21715.4	14934.4	12817.2	18099.6	16387.5	16290.7
Maltol	3.454	127.037		[M+H]+	C6H6O3	XPCTZQVDEJYUGT-UHFFFAOYSA-N	O=C1C=COC(=C1O)C	Organoheterocyclic compounds	Pyrans	Pyranones and derivatives	C11918	0.724	8357.7	9806.68	7397.72	6557.38	6842.28	6650.01	7324.43	7383.15
Matrine	6.196	249.195		[M+H]+	C15H24N2O	ZSBXGIUJOOQZMP-JLNYLFASSA-N		Alkaloids and derivatives	Lupin alkaloids	Matrine alkaloids		0.848	31267.8	26827.9	28944.3	44339.1	27614.8	31912.3	28806.2	29370.7
MEF-Glu	3.6	371.167		[M+H]+	C20H22N2O5	HLEKOHRJHVCEKY-UHFFFAOYSA-N	CC1=CC=CC(=C1C)NC2=C(C=CC=C2)C(=NC(CCC(=O)O)C(=O)O)O	Organic acids and derivatives	Carboxylic acids and derivatives	Amino acids, peptides, and analogues		0.702	96257.6	100392	102274	103597	96454.4	98745.4	100239	100392
Mephedrone	2.719	178.131		[M+H]+	C11H15NO	YELGFTGWJGBAQU-UHFFFAOYSA-N	CC1=CC=C(C=C1)C(=O)C(C)NC	Organic oxygen compounds	Organooxygen compounds	Carbonyl compounds		0.702	22981	27058.6	54806.6	64300.9	29667.2	26747.6	31649.3	28653.9
Meranzin hydrate	0.78	317.084		[M+K]+	C15H18O5	KGGUASRIGLRPAX-UHFFFAOYSA-N	CC(C)(C(CC1=C(C=CC2=C1OC(=O)C=C2)OC)O)O	Phenylpropanoids and polyketides	Coumarins and derivatives			0.78	17301.6	14641.3	14611.5	16614.7	15896.8	14981.3	15012.3	15015.7
Methyl 18-(hexadecanoyloxy)octadec-9-enoate	13.119	551.503		[M+H]+	C35H66O4	RIJDLOIIODLITF-KHPPLWFESA-N	O=C(OC)CCCCCCCC=CCCCCCCCCOC(=O)CCCCCCCCCCCCCCC					0.927	448036	422548	1.23278e+06	1.01169e+06	473774	1.26764e+06	555933	580174
Methyl (1R,4aS,8S,8aS)-3-methoxy-1-methyl-8-[(2S,3R,4S,5S,6R)-3,4,5-trihydroxy-6-(hydroxymethyl)oxan-2-yl]oxy-1,3,4,4a,8,8a-hexahydropyrano[3,4-c]pyran-5-carboxylate	2.554	443.154		[M+Na]+	C18H28O11	IZODPOCIKVLNIL-MNMYWMKCSA-N	C[C@@H]1[C@@H]2[C@H](CC(OC)O1)C(=CO[C@H]2O[C@H]3[C@@H]([C@H]([C@@H]([C@@H](CO)O3)O)O)O)C(=O)OC	Organic oxygen compounds	Organooxygen compounds	Carbohydrates and carbohydrate conjugates		0.806	13843.4	14689.7	15890.5	12738.7	12298.6	12323.8	12654.3	12715.8
Methyl 2-[(1R,5R,6R,13S,14S,16S)-14-acetyloxy-6-(furan-3-yl)-1,5,15,15-tetramethyl-8,17-dioxo-7-oxatetracyclo[11.3.1.02,11.05,10]heptadec-10-en-16-yl]acetate	3.839	535.238		[M+Na]+	C29H36O8	YOTCKRFNSMJTGD-PSWUJVJRSA-N	O=C(OC1C2C(=O)C(C)(C3C(=C4CC(=O)OC(C5=COC=C5)C4(C)CC3)C2)C(CC(=O)OC)C1(C)C)C	Lipids and lipid-like molecules	Prenol lipids	Triterpenoids		0.757	12142.4	14195.9	21932.6	12300.2	10704.7	9270.53	14568.9	14752.2
Methyl 2-(9,10a-dihydroxy-4a-methoxy-1-methyl-5,10-dioxo-3,4-dihydro-1H-benzo[g]isochromen-3-yl)acetate	3.36	387.103		[M+Na]+	C18H20O8	QYARGOCFMSDSQR-UHFFFAOYSA-N	CC1C2(C(=O)C3=C(C=CC=C3C(=O)C2(CC(CC(=O)OC)O1)OC)O)O	Organoheterocyclic compounds	Naphthopyrans	Naphthopyranones		0.815	4659.39	5162.84	4914.86	6123.29	5562.33	5875.1	4910.71	4950.33
Methyl (3R,4R,5R)-5-[(2R,3R,4S,5S,6R)-4,5-dihydroxy-6-(hydroxymethyl)-3-[(E)-3-phenylprop-2-enoyl]oxyoxan-2-yl]oxy-3,4-dihydroxycyclohexene-1-carboxylate	5.041	503.15		[M+Na]+	C23H28O11	DWQNDLRNUNNJHX-NZNOAPCVSA-N	COC(=O)C1=C[C@H]([C@H]([C@@H](C1)O[C@H]2[C@@H]([C@H]([C@@H]([C@@H](CO)O2)O)O)OC(=O)/C=C/C3=CC=CC=C3)O)O	Lipids and lipid-like molecules	Fatty Acyls	Fatty acyl glycosides		0.838	55952	54794.2	58956.7	34739.9	33857.3	37014.2	44956.6	45128.4
Methyl 4-(4,6-dihydroxy-5-methoxy-2,5-dimethyl-3-oxocyclohexen-1-yl)oxy-2-hydroxy-3,6-dimethylbenzoate	4.084	403.136		[M+Na]+	C19H24O8	BXZJZDQDHHZIIB-UHFFFAOYSA-N	O=C(OC)C1=C(O)C(=C(OC2=C(C(=O)C(O)C(OC)(C)C2O)C)C=C1C)C	Benzenoids	Benzene and substituted derivatives	Benzoic acids and derivatives		0.711	11806.9	10560	10902.1	12882.4	12371.6	11629.7	11108.1	11098.9
Methyl (4aS,5R,7S,7aS)-1-(beta-D-glucopyranosyloxy)-7-hydroxy-5-{[3-(4-hydroxyphenyl)propanoyl]oxy}-7-methyl-1,4a,5,6,7,7a-hexahydrocyclopenta[c]pyran-4-carboxylate	3.858	577.186		[M+Na]+	C26H34O13	GODSXGJMZIRXOG-QAYRTFGPSA-N	O=C(OC)C1=COC(OC2OC(CO)C(O)C(O)C2O)C3C1C(OC(=O)CCC4=CC=C(O)C=C4)CC3(O)C	Lipids and lipid-like molecules	Prenol lipids	Terpene glycosides		0.847	41410.8	37867.4	40448.6	44114.6	36232.6	41777.8	38582	39280.1
Methyl (4S,5Z,6S)-5-(2-acetyloxyethylidene)-4-[2-[2-(4-hydroxyphenyl)ethoxy]-2-oxoethyl]-6-[(2S,3R,4S,5S,6R)-3,4,5-trihydroxy-6-(hydroxymethyl)oxan-2-yl]oxy-4H-pyran-3-carboxylate	3.936	605.182		[M+Na]+	C27H34O14	DKRXODJAISNRGA-KIOYJQFDSA-N	O=C(OC)C1=COC(OC2OC(CO)C(O)C(O)C2O)C(=CCOC(=O)C)C1CC(=O)OCCC3=CC=C(O)C=C3	Lipids and lipid-like molecules	Prenol lipids	Terpene glycosides		0.723	11677.4	11710	10986.8	10237	10413.5	11047.7	9207.02	9212.96
Methyl chlorogenate	3.03	369.119		[M+H]+	C17H20O9	MZNIJRAPCCELQX-AWOKGZDASA-N	O=C(OC1CC(O)(C(=O)OC)CC(O)C1O)C=CC2=CC=C(O)C(O)=C2	Organic oxygen compounds	Organooxygen compounds	Alcohols and polyols		0.787	10566.4	11598.9	11630.5	7797.37	7823.87	9500.61	8620.42	8568.64
Methyl jasmonate	5.433	225.148		[M+H]+	C13H20O3	GEWDNTWNSAZUDX-WQMVXFAESA-N		Lipids and lipid-like molecules	Fatty Acyls	Lineolic acids and derivatives		0.789	39485.5	37021.7	40617.1	38929.8	36277.1	37796.5	35237.8	35274
Methyl linoleate	10.506	295.261		[M+H]+	C19H34O2	WTTJVINHCBCLGX-NQLNTKRDSA-N	CCCCC/C=C\\C/C=C\\CCCCCCCC(=O)OC					0.895	79492	81120.3	72426.7	111411	94860.3	102610	89334.2	88714.8
Methyltestosterone	5.425	303.23		[M+H]+	C20H30O2	GCKMFJBGXUYNAG-HLXURNFRSA-N	O=C1C=C2CCC3C(CCC4(C)C3CCC4(O)C)C2(C)CC1	Lipids and lipid-like molecules	Steroids and steroid derivatives	Androstane steroids	C07198	0.726	36464	37715.6	35258.6	26354.5	24607.2	27793.1	27912.2	27764.4
Minocycline	3.907	458.202		[M+H]+	C23H27N3O7	DYKFCLLONBREIL-KVUCHLLUSA-N	CN(C)C1=CC=C(C2=C1C[C@H]3C[C@H]4[C@@H](C(=C(C(=O)[C@]4(C(=C3C2=O)O)O)C(=N)O)O)N(C)C)O	Phenylpropanoids and polyketides	Tetracyclines		C07225	0.753	8621.41	8890.14	7960.87	6368.42	7213.66	6197.03	6126.74	6439.26
Mirtazapine	6.75	266.172		[M+H]+	C17H19N3	RONZAEMNMFQXRA-UHFFFAOYSA-N	CN1CCN2C(C1)C3=C(C=CC=C3)CC4=CC=CN=C42	Organoheterocyclic compounds	Piperazinoazepines		C07570	0.724	224260	218779	212289	342841	193908	224868	246177	247719
Monoisobutylphthalic Acid	3.213	223.096		[M+H]+	C12H14O4	WXVFMRKUWGIPRB-UHFFFAOYSA-N	CC(C)CC1=CC=CC(=C1C(=O)O)C(=O)O	Benzenoids	Benzene and substituted derivatives	Phenylpropanes		0.738	20898.2	20683.2	23013.3	15074.1	15459.9	16390.8	16895.5	17035
Morusin	3.374	421.164		[M+H]+	C25H24O6	XFFOMNJIDRDDLQ-UHFFFAOYSA-N	CC(=CCC1=C(OC2=C(C1=O)C(=CC3=C2C=CC(O3)(C)C)O)C4=C(C=C(C=C4)O)O)C					0.779	9822.89	11354	10409.6	7996.63	8636.76	8129.41	8582.28	8611.42
Moupinamide	5.198	314.14		[M+H]+	C18H19NO4	NPNNKDMSXVRADT-WEVVVXLNSA-N	COC1=CC(=CC=C1O)/C=C/C(=NCCC2=CC=C(C=C2)O)O	Benzenoids	Phenols	Methoxyphenols	C02717	0.887	15149.6	14763.8	15688.1	9466.73	9455.23	11060.7	11951.7	11952.3
Mundulone	3.303	435.181		[M+H]+	C26H26O6	KJTDZAHLWHEULN-UHFFFAOYSA-N	O=C1C(=COC=2C=C3OC(C)(C)C(O)CC3=CC21)C=4C=CC=5OC(C=CC5C4OC)(C)C	Phenylpropanoids and polyketides	Isoflavonoids	Isoflavans		0.766	9519.91	8843.75	11361.5	8532.92	9401.74	8879.63	8734.43	8734.57
Mundulone acetate	4.332	499.179		[M+Na]+	C28H28O7	QUQMZWZRFQKNFP-UHFFFAOYSA-N	O=C(OC1CC2=CC=3C(=O)C(=COC3C=C2OC1(C)C)C=4C=CC=5OC(C=CC5C4OC)(C)C)C	Phenylpropanoids and polyketides	Isoflavonoids	Isoflavans		0.75	1.80999e+06	1.88799e+06	1.68574e+06	1.54016e+06	1.43748e+06	1.61946e+06	1.58923e+06	1.59746e+06
Myclobutanil	2.675	289.128		[M+H]+	C15H17ClN4	HZJKXKUJVSEEFU-UHFFFAOYSA-N	CCCCC(C#N)(CN1C=NC=N1)C2=CC=C(C=C2)Cl	Phenylpropanoids and polyketides	Homoisoflavonoids	Homoisoflavones		0.776	10379.6	10504.5	10890.9	8321.67	9438.04	8180.93	9677.32	9685.66
Mycophenolic acid	3.315	321.13		[M+H]+	C17H20O6	HPNSFSBZBAHARI-RUDMXATFSA-N	C/C(=C\CC1=C(C2=C(COC2=O)C(=C1OC)C)O)/CCC(=O)O	Organoheterocyclic compounds	Isocoumarans	Isobenzofuranones	C20380	0.709	5022.63	5326.49	5550.23	6309.84	3355.39	7369.4	5637.41	5549.39
N-(2-Hydroxyethyl)icosanamide	10.475	356.35		[M+H]+	C22H45NO2	AUJVQJHODMISJP-UHFFFAOYSA-N	CCCCCCCCCCCCCCCCCCCC(=NCCO)O	Organic nitrogen compounds	Organonitrogen compounds	Amines		0.797	111224	76283.6	99832.7	199608	172617	194547	83349.6	84203
N-(2-Hydroxyethyl)tetradecanamide	8.588	272.256		[M+H]+	C16H33NO2	JHIXEZNTXMFXEK-UHFFFAOYSA-N	CCCCCCCCCCCCCC(=NCCO)O	Organic nitrogen compounds	Organonitrogen compounds	Amines		0.761	6834.9	6598.1	5501.62	9365.57	6346.89	6712.77	28798	28917.5
N(4)-Acetylsulfadimethoxine	3.092	353.083		[M+H]+	C14H16N4O5S	DQWIIKBKAIPUPY-UHFFFAOYSA-N	CC(=NC1=CC=C(C=C1)S(=O)(=O)NC2=NC(=CC(=N2)OC)OC)O	Benzenoids	Benzene and substituted derivatives	Benzenesulfonamides		0.744	10350.2	10596.3	11418.8	10212.6	9847.82	10360.2	10550.6	10729.4
N-(4-Aminobutyl)-3-(4-hydroxy-3-methoxyphenyl)prop-2-enamide	3.204	265.154		[M+H]+	C14H20N2O3	SFUVCMKSYKHYLD-UHFFFAOYSA-N		Phenylpropanoids and polyketides	Cinnamic acids and derivatives	Hydroxycinnamic acids and derivatives		0.852	13433.8	13196.5	13919.9	8424.03	6539.95	8287.99	8354.49	8204.27
N6-Methyladenosine	2.884	282.118		[M+H]+	C11H15N5O4	VQAYFKKCNSOZKM-IOSLPCCCSA-N	CNC1=NC=NC2=C1N=CN2[C@H]3[C@@H]([C@@H]([C@@H](CO)O3)O)O	Nucleosides, nucleotides, and analogues	Purine nucleosides			0.845	41891.1	41647.7	46812.1	26848.3	26517.6	27737.8	32958.5	33206.8
N6,N6,N6-Trimethyl-L-lysine	0.611	189.16		[M+H]+	C9H20N2O2	MXNRLFUSFKVQSK-QMMMGPOBSA-N	C[N+](C)(C)CCCC[C@@H](C(=O)[O-])N	Organic acids and derivatives	Carboxylic acids and derivatives	Amino acids, peptides, and analogues	C03793	0.736	13508.9	13080.4	28664.9	14506.1	14033.1	12042.7	14000.2	14088.2
N-(9-Oxodecyl)acetamide	6.352	214.179		[M+H]+	C12H23NO2	JRJBWKJICGFLDP-UHFFFAOYSA-N	O=C(C)CCCCCCCCN=C(O)C	Organic acids and derivatives	Carboxylic acids and derivatives	Carboxylic acid derivatives		0.709	23839.6	23404.6	21320.1	30882	22519	22306.4	25234.4	25291.2
N-Acetylhistamine	0.822	154.097		[M+H]+	C7H11N3O	XJWPISBUKWZALE-UHFFFAOYSA-N	OC(=NCCC1=CN=CN1)C	Organic acids and derivatives	Carboxylic acids and derivatives	Carboxylic acid derivatives	C05135	0.778	18912.2	19629.9	20226.2	20068.9	20391.3	22678.9	18606.9	18587.1
Nandrolone	6.754	275.199		[M+H]+	C18H26O2	NPAGDVCDWIYMMC-IZPLOLCNSA-N		Lipids and lipid-like molecules	Steroids and steroid derivatives	Estrane steroids	C07254	0.773	184366	192517	196542	129880	128466	141200	149386	149533
Naphthalene	3.743	129.068		[M+H]+	C10H8	UFWIBTONFRDIAS-UHFFFAOYSA-N	C1=CC2=C(C=C1)C=CC=C2	Benzenoids	Naphthalenes		C00829	0.783	22139.1	21833.6	20930.7	17328.9	17623.9	16239.3	19257.8	19376
N-Benzoyl-1-phenylalanyl-1-phenylalaninol acetate	7.709	445.21		[M+H]+	C27H28N2O4	VZPAURMDJZOGHU-SKCDSABHSA-N	CC(=O)OC[C@H](CC1=CC=CC=C1)N=C(C(CC2=CC=CC=C2)N=C(C3=CC=CC=C3)O)O	Organic acids and derivatives	Carboxylic acids and derivatives	Amino acids, peptides, and analogues		0.816	10693.8	10507	10519.1	5172.07	4585.79	5543.39	8265.03	8317.94
N-Benzoyl-L-phenylalaninol	5.917	256.132		[M+H]+	C16H17NO2	RFYNAVYPYXLVOM-UHFFFAOYSA-N	C1=CC=C(C=C1)CC(CO)N=C(C2=CC=CC=C2)O	Benzenoids	Benzene and substituted derivatives	Phenethylamines		0.839	11227.7	13302.8	19477.6	10464.4	8586.37	10961.1	11581.8	11601.1
N-Cyclohexylformamide	4.677	128.106		[M+H]+	C7H13NO	SWGXDLRCJNEEGZ-UHFFFAOYSA-N		Organic acids and derivatives	Carboxylic acids and derivatives	Carboxylic acid derivatives		0.772	47270.2	44972.3	42427.4	68768.5	46740.4	46777.6	42323.7	42182.9
Neoamygdalin	3.558	480.146		[M+Na]+	C20H27NO11	XUCIJNAGGSZNQT-UUGBRMIUSA-N	C1=CC=C(C=C1)[C@@H](C#N)O[C@H]2[C@@H]([C@H]([C@@H]([C@@H](CO[C@H]3[C@@H]([C@H]([C@@H]([C@@H](CO)O3)O)O)O)O2)O)O)O	Organic oxygen compounds	Organooxygen compounds	Carbohydrates and carbohydrate conjugates		0.863	292220	320923	297392	155156	151408	156353	220595	221994
Neosolaniol	4.158	405.154		[M+Na]+	C19H26O8	TVZHDVCTOCZDNE-WVJYZQHISA-N	CC1=C[C@@H]2[C@@](C[C@@H]1O)(COC(=O)C)[C@@]3(C)[C@@H]([C@H]([C@H]([C@]43CO4)O2)O)OC(=O)C	Lipids and lipid-like molecules	Prenol lipids	Sesquiterpenoids		0.77	16738.9	15969.1	20669.3	14136.7	15240	15315.9	15339.8	15574.4
Nerol	5.961	155.142		[M+H-H2O]+	C10H18O	GLZPCOQZEFWAFX-YFHOEESVSA-N	CC(=CCC/C(=C\CO)/C)C	Lipids and lipid-like molecules	Prenol lipids	Monoterpenoids	C09871	0.83	14700.9	13343.7	13387	10677.2	12098.1	10026.5	11471.6	11663.7
Nevadensin	6.719	345.094		[M+H]+	C18H16O7	KRFBMPVGAYGGJE-UHFFFAOYSA-N	COC1=CC=C(C=C1)C2=CC(=O)C3=C(C(=C(C(=C3O2)OC)O)OC)O	Phenylpropanoids and polyketides	Flavonoids	O-methylated flavonoids	C10111	0.717	6008.73	4895.92	5267.2	2301.09	2049.99	2501.9	3386.82	3364.75
N-Formylmethamphetamine	14.081	178.121		[M+H]+	C11H15NO	GLSMSUZWTDVJMA-UHFFFAOYSA-N	CC(CC1=CC=CC=C1)N(C)C=O	Benzenoids	Benzene and substituted derivatives	Phenethylamines		0.813	9695.45	8754.56	6812.27	8666.98	7257.46	10982.2	7164.5	7408.07
N-Fructosyl isoleucine	0.858	294.153		[M+H]+	C12H23NO7	VYGRYVGDPYFVCA-UHFFFAOYSA-N	CCC(C)C(C(=O)O)NCC1(C(C(C(CO)O1)O)O)O					0.792	8706.76	10653.7	11055.8	9769.95	10307.2	10448	8223.59	7940.75
Nicotinamide	1.446	123.053		[M+H]+	C6H6N2O	DFPAKSUCGFBDDF-UHFFFAOYSA-N	C1=CN=CC(=C1)C(=N)O	Organoheterocyclic compounds	Pyridines and derivatives	Pyridinecarboxylic acids and derivatives	C00153	0.95	19599	19131.5	23463.2	29606.4	30696.7	30727.3	25728.5	26061.5
N-(Naphthalen-1-yl)-1-pentyl-1H-indole-3-carboxamide	7.263	379.169		[M+Na]+	C24H24N2O	GWCQNKRMTGVYIZ-UHFFFAOYSA-N	CCCCCN1C=C(C2=C1C=CC=C2)C(=NC3=CC=CC4=C3C=CC=C4)O	Organoheterocyclic compounds	Indoles and derivatives	Indolecarboxylic acids and derivatives		0.748	16311.3	17803.5	19778.4	10015.6	10343.6	12099.5	13110.3	13169.9
N,N-Dimethyldodecylamine	8.428	214.25		[M+H]+	C14H31N	YWFWDNVOPHGWMX-UHFFFAOYSA-N	CCCCCCCCCCCCN(C)C	Organic nitrogen compounds	Organonitrogen compounds	Amines		0.8	8705.34	8703.68	6452.46	11044.4	8045.01	8213.28	8891.02	9004.61
N,N-Dimethyldodecylamine N-oxide	8.907	230.248		[M+H]+	C14H31NO	SYELZBGXAIXKHU-UHFFFAOYSA-N	CCCCCCCCCCCCN(=O)(C)C	Organic nitrogen compounds	Organonitrogen compounds	Aminoxides		0.725	6408.07	6662.34	7300.08	9058.07	6791.71	6012.23	8352.79	8452.62
N,N-Dimethylguanosine	2.426	312.129		[M+H]+	C12H17N5O5	RSPURTUNRHNVGF-IOSLPCCCSA-N	OC1=NC(=NC2=C1N=CN2C3OC(CO)C(O)C3O)N(C)C	Nucleosides, nucleotides, and analogues	Purine nucleosides			0.817	10135.8	11275.3	11593.8	8994.49	9059.79	11472.3	5613.95	5586.65
Nobiletin	7.307	425.12		[M+Na]+	C21H22O8	MRIAQLRQZPPODS-UHFFFAOYSA-N	O=C1C=C(OC2=C(OC)C(OC)=C(OC)C(OC)=C12)C=3C=CC(OC)=C(OC)C3	Phenylpropanoids and polyketides	Flavonoids	O-methylated flavonoids	C10112	0.917	234826	239239	241430	115515	115568	125093	174307	173164
N,O-Didesmethylvenlafaxine	6.976	250.177		[M+H]+	C15H23NO2	MMSWXJSQCAEDLK-UHFFFAOYSA-N	CNCC(C1=CC=C(C=C1)O)C2(CCCCC2)O	Organic oxygen compounds	Organooxygen compounds	Alcohols and polyols		0.818	94791.8	88119	89395.2	134721	100540	98756.6	107043	106547
Nonaethylene glycol	4.045	437.237		[M+Na]+	C18H38O10	YZUUTMGDONTGTN-UHFFFAOYSA-N	C(COCCOCCOCCOCCOCCOCCOCCOCCO)O	Organic oxygen compounds	Organooxygen compounds	Ethers		0.863	14480.5	10858.1	13376	16629.6	12365.2	15589.4	16815	16814
(+)-Nootkatone	8.207	219.171		[M+H]+	C15H22O	WTOYNNBCKUYIKC-JMSVASOKSA-N	C[C@@H]1CC(=O)C=C2[C@]1(C[C@@H](CC2)C(=C)C)C					0.756	24319.1	26619.1	28100.8	18153.1	21747.6	35358.2	17398.8	14952.2
Norcimifugin	3.6	293.099		[M+H]+	C15H16O6	FHCHSXPHLRBEBR-UHFFFAOYSA-N	CC(C)(C1CC2=C(O1)C=C3C(=C2O)C(=O)C=C(O3)CO)O					0.822	155101	151883	149988	134057	122170	123515	134080	135117
Norepinephrine	1.92	152.068		[M-H2O+H]+	C8H11NO3	SFLSHLFXELFNJZ-QMMMGPOBSA-N	C1=C(C=C(C(=C1)O)O)[C@H](CN)O	Benzenoids	Phenols	Benzenediols	C00547	0.709	22070.3	20139.8	20652.8	9922.85	14250.5	9925.56	18606.5	18681.6
Norvaline	4.481	118.064		[M+H]+	C5H11NO2	SNDPXSYFESPGGJ-BYPYZUCNSA-N	O=C(O)C(N)CCC	Organic acids and derivatives	Carboxylic acids and derivatives	Amino acids, peptides, and analogues	C01826	0.905	19588.5	20254.7	21511.9	14051.4	14177.2	14844.3	16110.8	15985.3
Notoginsenoside R1	9.643	955.523		[M+Na]+		LLPWNQMSUYAGQI-OOSPGMBYSA-N	CC(=CCC[C@@](C)([C@H]1CC[C@@]2([C@@H]1[C@@H](C[C@H]3[C@]2(C[C@@H]([C@@H]4[C@@]3(CC[C@@H](C4(C)C)O)C)O[C@H]5[C@@H]([C@H]([C@@H]([C@H](O5)CO)O)O)O[C@H]6[C@@H]([C@H]([C@@H](CO6)O)O)O)C)O)C)O[C@H]7[C@@H]([C@H]([C@@H]([C@H](O7)CO)O)O)O)C	Lipids and lipid-like molecules	Prenol lipids	Terpene glycosides		0.798	57.8569	58.5882	60127.1	178.558	86.3928	120.733	1757.85	1765.06
Ochromycinone	1.231	329.084		[M+Na]+	C19H14O4	ZAWXOCUFQSQDJS-VIFPVBQESA-N	C[C@H]1CC2=CC=C3C(=C2C(=O)C1)C(=O)C4=CC=CC(=C4C3=O)O	Phenylpropanoids and polyketides	Angucyclines			0.79	13209.5	13237.5	10415.8	11650.1	11923.7	12883.5	12649.1	12711.9
Octadecanamide	11.57	284.294		[M+H]+	C18H37NO	LYRFLYHAGKPMFH-UHFFFAOYSA-N	CCCCCCCCCCCCCCCCCC(=O)N	Organic acids and derivatives	Carboximidic acids and derivatives	Carboximidic acids	C13846	0.831	327782	430200	557588	461689	552176	609679	4.37064e+06	4.36495e+06
Oleanolic acid	11.027	439.356		[M+H-H2O]+		MIJYXULNPSFWEK-GTOFXWBISA-N	C[C@]12CC[C@@H](C([C@@H]1CC[C@@]3([C@@H]2CC=C4[C@]3(CC[C@@]5([C@H]4CC(CC5)(C)C)C(=O)O)C)C)(C)C)O	Lipids and lipid-like molecules	Prenol lipids	Triterpenoids	C17148	0.889	706377	743823	749607	2.38511e+06	2.29047e+06	2.68982e+06	1.40579e+06	1.4105e+06
Orientanol E	4.503	447.179		[M+Na]+	C25H28O6	LYELCCACUCFABR-UHFFFAOYSA-N	CC(=CCC1=C(C2=C(C(=C1O)CC=C(C)C)OCC(C3=CC=C(C=C3O)O)C2=O)O)C	Phenylpropanoids and polyketides	Isoflavonoids	Isoflavans		0.707	24452.4	23422.8	22934.8	20458.7	18848.5	7971.91	16522.5	18429.7
Oroxylin A	6.808	285.077		[M+H]+	C16H12O5	LKOJGSWUMISDOF-UHFFFAOYSA-N	COC1=C(C2=C(C=C1O)OC(=CC2=O)C3=CC=CC=C3)O	Phenylpropanoids and polyketides	Flavonoids	O-methylated flavonoids		0.948	3.31657e+06	3.30687e+06	3.42379e+06	1.79475e+06	1.70135e+06	1.88927e+06	2.38187e+06	2.39017e+06
Oxalicine B	4.669	542.21		[M+Na]+	C30H33NO7	GADSICAILMLRQB-GVRUMSNVSA-N	C=C(C)[C@@]1(CC[C@]2(C)[C@H](CC=C(C)[C@]32[C@H](C4=C(C=C(C5=CN=CC=C5)OC4=O)O3)O)[C@]61CCC(=O)OC6)O	Lipids and lipid-like molecules	Prenol lipids	Terpene lactones		0.777	5518.93	5554.37	6642.08	11250	10827	12121.9	9275.66	9051.85
Oxyterracin	3.957	461.157		[M+H]+	C22H24N2O9	OWFJMIVZYSDULZ-PXOLEDIWSA-N	O=C1C(C(=N)O)=C(O)C2(O)C(=O)C3=C(O)C=4C(O)=CC=CC4C(O)(C)C3C(O)C2C1N(C)C	Phenylpropanoids and polyketides	Tetracyclines			0.96	3.55553e+06	3.37856e+06	3.63499e+06	2.04135e+06	1.92738e+06	2.0054e+06	2.45084e+06	2.46773e+06
Paeonolide	3.562	483.143		[M+H]+	C20H28O12	IDZZECHGWAZTIB-SBJDUPFUSA-N	CC(=O)C1=C(C=C(C=C1)OC)O[C@H]2[C@H]([C@H]([C@@H]([C@@H](O2)CO[C@H]3[C@H]([C@H]([C@H](CO3)O)O)O)O)O)O					0.789	12141.1	14256.6	13993	11317.1	9758.36	10658	11332.3	11447.1
Palmitic amide	11.004	256.264		[M+H]+	C16H33NO	HSEMFIZWXHQJAE-UHFFFAOYSA-N	O=C(N)CCCCCCCCCCCCCCC					0.721	442454	582965	825779	757350	902033	937376	4.49401e+06	4.48921e+06
Pantoyl lactone glucoside	1.828	315.102		[M+Na]+	C12H20O8	BFCZPWYLRHFBNO-DTJAAUDXSA-N	O=C1OCC(C)(C)C1OC2OC(CO)C(O)C(O)C2O	Lipids and lipid-like molecules	Fatty Acyls	Fatty acyl glycosides		0.824	24154	31071.3	34634.4	26045.3	26509.4	25100.5	22922.6	22797.3
Patchouli alcohol	11.028	205.193		[M+H]+		GGHMUJBZYLPWFD-DUNKBJDJSA-N	C[C@H]1CCC2([C@@]3(C1CC(C2(C)C)CC3)C)O	Organic oxygen compounds	Organooxygen compounds	Alcohols and polyols		0.774	12344.9	12373.4	11482.5	29749.8	26402.3	28715.5	18156.9	18026.2
PC 34:3|PC 16:0_18:3	13.294	756.554		[M+H]+	C42H78NO8P	JMAYDGBZRHQJAT-UHFFFAOYSA-N	O=C(OCC(OC(=O)CCCCCCCC=CCC=CCC=CCC)COP(=O)([O-])OCC[N+](C)(C)C)CCCCCCCCCCCCCCC					0.851	32536.9	31726.8	226493	46181.4	41248.1	56463.8	63461.2	63181.1
PC 34:4|PC 16:1_18:3	12.572	754.54		[M+H]+	C42H76NO8P	MMUCLZZSNHBNFL-UHFFFAOYSA-N	O=C(OCC(OC(=O)CCCCCCCC=CCC=CCC=CCC)COP(=O)([O-])OCC[N+](C)(C)C)CCCCCCCC=CCCCCCC					0.751	9010.78	8549.92	11205.3	20794.4	19331.6	23661.4	13582.6	14077.4
PC 36:2|PC 18:0_18:2	11.923	786.603		[M+H]+	C44H84NO8P	FORFDCPQKJHEBF-UHFFFAOYSA-N	O=C(OCC(OC(=O)CCCCCCCC=CCC=CCCCCC)COP(=O)([O-])OCC[N+](C)(C)C)CCCCCCCCCCCCCCCCC					0.721	12305.6	9777.67	9246.49	10306.9	10628.8	11943.4	17736.9	18911.8
PC 36:3|PC 18:1_18:2	13.925	784.583		[M+H]+	C44H82NO8P	GDWULUGDXGHJIJ-UHFFFAOYSA-N	O=C(OCC(OC(=O)CCCCCCCC=CCC=CCCCCC)COP(=O)([O-])OCC[N+](C)(C)C)CCCCCCCC=CCCCCCCCC					0.847	11767.5	9886.18	33845.7	14329.6	13345.7	14801.4	13357.1	14409.9
PC 36:4|PC 18:2_18:2	13.33	782.568		[M+H]+	C44H80NO8P	FVXDQWZBHIXIEJ-UHFFFAOYSA-N	O=C(OCC(OC(=O)CCCCCCCC=CCC=CCCCCC)COP(=O)([O-])OCC[N+](C)(C)C)CCCCCCCC=CCC=CCCCCC					0.808	24815.3	22250.4	59326.6	29193.8	29109.3	31255.2	32543.3	32488.4
PC 38:5|PC 20:2_18:3	13.3	808.586		[M+H]+	C46H82NO8P	ZWBUMNLEWHYPRH-UHFFFAOYSA-N	O=C(OCC(OC(=O)CCCCCCCC=CCC=CCC=CCC)COP(=O)([O-])OCC[N+](C)(C)C)CCCCCCCCCC=CCC=CCCCCC					0.758	980.734	1675.4	8268.86	1476.76	1269.14	714.809	3773.59	4221.45
PC 38:6|PC 18:3_20:3	13.811	806.567		[M+H]+	C46H80NO8P	JLEMRYFBYBVOJE-UHFFFAOYSA-N	O=C(OCC(OC(=O)CCCCCCCCCC=CCC=CCC=CCC)COP(=O)([O-])OCC[N+](C)(C)C)CCCCCCCC=CCC=CCC=CCC					0.707	4035.62	4804.79	9143.55	4477.73	5102.27	4236.57	4914.36	4967.88
p-Cumaroylagmatin	6.761	277.176		[M+H]+	C14H20N4O2	AKIHYQWCLCDMMI-UHFFFAOYSA-N	C(CCNC(=N)N)CN=C(C=CC1=CC=C(C=C1)O)O	Phenylpropanoids and polyketides	Cinnamic acids and derivatives	Hydroxycinnamic acids and derivatives		0.764	118766	111313	105339	114026	116677	131890	116015	115999
Pectolinarigenin	5.575	315.083		[M+H]+	C17H14O6	GPQLHGCIAUEJQK-UHFFFAOYSA-N	COC1=CC=C(C=C1)C2=CC(=O)C3=C(O2)C=C(C(=C3O)OC)O	Phenylpropanoids and polyketides	Flavonoids	O-methylated flavonoids	C17784	0.812	24539.5	26966.7	26483.1	13565	13236.1	14995	18148.3	17646.3
Perillene	6.379	151.111		[M+H]+	C10H14O	XNGKCOFXDHYSGR-UHFFFAOYSA-N	CC(=CCCC1=COC=C1)C					0.921	172508	188209	184948	128301	138493	142844	145931	145452
Peucedanol	3.95	265.102		[M+H]+	C14H16O5	WRTWKAQFZYXAEJ-GFCCVEGCSA-N	CC(C)([C@@H](CC1=C(C=C2C(=C1)C=CC(=O)O2)O)O)O					0.719	24202.9	22940.1	24494	25776	26607.3	29176.6	25026.3	25129.4
Phenethyl 2-O-(beta-D-xylopyranosyl)-beta-D-glucopyranoside	3.374	439.154		[M+Na]+	C19H28O10	CGZNTHDUAFIKOH-BMVMOQKNSA-N	C1=CC=C(C=C1)CCO[C@H]2[C@@H]([C@H]([C@@H]([C@@H](CO)O2)O)O)O[C@H]3[C@@H]([C@H]([C@@H](CO3)O)O)O	Organic oxygen compounds	Organooxygen compounds	Carbohydrates and carbohydrate conjugates		0.847	30217	30061.1	49048.9	23510.7	23437.8	23976.7	26051.7	26158.9
Phenethyl sophoroside	3.914	469.166		[M+Na]+	C20H30O11	BSSIFJHEGYUPRJ-HNCKFYPBSA-N	C1=CC=C(C=C1)CCO[C@H]2[C@@H]([C@H]([C@@H]([C@@H](CO)O2)O)O)O[C@H]3[C@@H]([C@H]([C@@H]([C@@H](CO)O3)O)O)O	Organic oxygen compounds	Organooxygen compounds	Carbohydrates and carbohydrate conjugates		0.816	19818.4	17978.3	19373.8	12884.7	13116	12134.4	15289.4	15217.6
Phenyl 6-O-[(2R,3R,4R)-3,4-dihydroxy-4-(hydroxymethyl)tetrahydro-2-furanyl]-beta-D-glucopyranoside	3.26	411.117		[M+Na]+	C17H24O10	YORZZUYHPOREJM-DCSNAHRYSA-N	C1=CC=C(C=C1)O[C@H]2[C@@H]([C@H]([C@@H]([C@@H](CO[C@H]3[C@@H]([C@@](CO)(CO3)O)O)O2)O)O)O	Organic oxygen compounds	Organooxygen compounds	Carbohydrates and carbohydrate conjugates		0.74	7395.7	4417.95	5662.66	6872.31	6750.44	5785.21	5920.85	6362.55
Phenylacetaldehyde	7.174	121.064		[M]+	C8H8O	DTUQWGWMVIHBKE-UHFFFAOYSA-N	C1=CC=C(C=C1)CC=O	Benzenoids	Benzene and substituted derivatives	Phenylacetaldehydes	C00601	0.76	13916.3	13481.5	13668.6	14102.7	15241	12937.5	12705.6	13122.9
Phthalic anhydride	0.757	149.022		[M+H]+	C8H4O3	LGRFSURHDFAFJT-UHFFFAOYSA-N	C1=CC2=C(C=C1)C(=O)OC2=O					0.731	89783.6	88026.6	99651.1	85709.8	87375.7	88428.9	88773.7	88779.3
p-Hydroxyphenylethanolamine	3.59	136.076		[M-H2O+H]+	C8H11NO2	QHGUCRYDKWKLMG-QMMMGPOBSA-N	C1=C(C=CC(=C1)O)[C@H](CN)O	Benzenoids	Phenols	1-hydroxy-2-unsubstituted benzenoids	C04227	0.709	6935.66	6159.29	7335.06	7878.45	7035.54	7200.22	6970.55	7034.67
Picrocrocin	6.155	348.199		[M+NH4]+		WMHJCSAICLADIN-WYWSWGBSSA-N	CC1=C(C(C[C@@H](C1)O[C@H]2[C@@H]([C@H]([C@@H]([C@H](O2)CO)O)O)O)(C)C)C=O	Organic oxygen compounds	Organooxygen compounds	Carbohydrates and carbohydrate conjugates		0.769	138291	139591	152332	92819.9	89082.4	96490.4	106415	107704
Pinoresinol 4-O-glucoside	4.577	538.227		[M+H]+	C26H32O11	QLJNETOQFQXTLI-ZXMSAYDFSA-N	COC1=C(C=CC(=C1)[C@@H]2[C@@H]3CO[C@H]([C@H]3CO2)C4=CC(=C(C=C4)O[C@@H]5[C@@H]([C@@H]([C@@H]([C@H](O5)CO)O)O)O)OC)O					0.77	25031.2	26367	26099.7	21091.7	19808.4	20108.9	21525.9	21757.6
Piperolein B	4.693	382.183		[M+K]+	C21H29NO3	FAXXHNWVMKTOFF-UXBLZVDNSA-N	C(CCCCC(=O)N1CCCCC1)C/C=C/C2=CC=C3C(=C2)OCO3	Organoheterocyclic compounds	Benzodioxoles			0.756	26997.7	22684.3	24986.4	18974.6	18073.6	20025.6	20547.2	20576.6
p-Menth-4(8)-en-3-one	4.041	153.125		[M+H]+		NZGWDASTMWDZIW-UHFFFAOYSA-N	CC1CCC(=C(C)C)C(=O)C1	Lipids and lipid-like molecules	Prenol lipids	Monoterpenoids	C09893	0.746	37679.2	20362	27839.1	26152.4	32794.1	29926.8	19909.1	20244.9
Polygalatenoside A	4.024	453.135		[M+Na]+	C19H26O11	RXRSNDCGNOOFLH-VZNNHAMSSA-N	O=C(OCC1OC(OC2COC(CO)C(O)C2O)C(O)C(O)C1O)C=3C=CC=CC3	Organic oxygen compounds	Organooxygen compounds	Carbohydrates and carbohydrate conjugates		0.787	496859	477600	512060	520556	547023	592615	466737	467476
Pomiferin	2.995	443.152		[M+Na]+	C25H24O6	GHCZYXUOYFOXIP-UHFFFAOYSA-N	CC(=CCC1=C2C(=C3C(=C1O)C(=O)C(=CO3)C4=CC(=C(C=C4)O)O)C=CC(C)(C)O2)C	Phenylpropanoids and polyketides	Isoflavonoids	Isoflavans	C10519	0.796	10708.8	13247.7	13976.2	8990.19	10109.5	9852.3	10210.6	9989.77
Pramocaine	7.931	294.201		[M+H]+	C17H27NO3	DQKXQSGTHWVTAD-UHFFFAOYSA-N	CCCCOC1=CC=C(C=C1)OCCCN2CCOCC2	Benzenoids	Phenol ethers			0.753	14271.4	15255.3	19423.9	17523	12715.8	10928.7	14475.1	14567.1
Prazosin	3.877	384.162		[M+H]+	C19H21N5O4	IENZQIKPVFGBNW-UHFFFAOYSA-N	COC1=CC2=C(C=C1OC)N=C(NC2=N)N3CCN(CC3)C(=O)C4=CC=CO4	Organoheterocyclic compounds	Diazinanes	Piperazines	C07368	0.714	9929.43	10097.4	10083	12081.8	11102.3	10847.4	10623.8	10785.8
Procyanidin B2	12.157	579.533		[M+H]+	C30H26O12	XFZJEEAOWLFHDH-NFJBMHMQSA-N		Phenylpropanoids and polyketides	Flavonoids	Biflavonoids and polyflavonoids	C17639	0.866	73079.8	177153	168485	174706	175055	192049	202878	208887
Propazine	0.884	230.101		[M+H]+	C9H16ClN5	WJNRPILHGGKWCK-UHFFFAOYSA-N	CC(C)N=C1NC(=NC(=NC(C)C)N1)Cl	Organoheterocyclic compounds	Triazines	Aminotriazines		0.725	28263.4	30549.5	36140.5	7022.81	16806.1	19034.8	23298.8	23256
Propranolol	0.689	260.159		[M+H]+	C16H21NO2	AQHHHDLHHXJYJD-UHFFFAOYSA-N	CC(C)NCC(COC1=CC=CC2=C1C=CC=C2)O	Benzenoids	Naphthalenes		C07407	0.773	45698.6	46720.4	45358	27563.4	29141.8	30958.1	37030.6	37277.5
Propylparaben	3.536	181.085		[M+H]+	C10H12O3	QELSKZZBTMNZEB-UHFFFAOYSA-N	CCCOC(=O)C1=CC=C(C=C1)O	Benzenoids	Benzene and substituted derivatives	Benzoic acids and derivatives		0.757	469790	475816	504061	339042	326554	360457	381707	382731
Pterosin A	6.699	249.146		[M+H]+	C15H20O3	BDZJLPDYMKPKGC-HNNXBMFYSA-N	CC1=C(CCO)C(=C2C(=C1)C[C@@](C)(CO)C2=O)C	Benzenoids	Indanes	Indanones		0.705	18997.3	18850.2	17341.3	8314.18	11873.7	10278.6	13648	13696.5
Pterosin G	5.981	235.13		[M+H]+	C14H18O3	LGXRGPOUGZXSEB-NSHDSACASA-N	CC1=C(CCO)C(=C2C(=C1)C[C@@H](CO)C2=O)C	Benzenoids	Indanes	Indanones		0.725	84732.9	81813.9	85821.9	56045.6	54108.7	52745.3	62148.6	62771.6
Pyridoxal	1.234	168.061		[M+H]+	C8H9NO3	RADKZDMFGJYCBB-UHFFFAOYSA-N	CC1=C(C(=C(C=N1)CO)C=O)O	Organoheterocyclic compounds	Pyridines and derivatives	Pyridine carboxaldehydes	C00250	0.871	18647.4	21823.6	21516.6	16461.9	14372	17689.8	15288.1	15387
Pyridoxine	1.305	170.08		[M+H]+	C8H11NO3	LXNHXLLTXMVWPM-UHFFFAOYSA-N	OC=1C(=NC=C(C1CO)CO)C	Organoheterocyclic compounds	Pyridines and derivatives	Pyridoxines	C00314	0.941	29273.3	28660	27765.2	18899.7	23483	23641.3	22739.2	23954.9
Pyridoxine + O-Hex	1.051	332.132		[M+H]+	C14H21NO8	MDLTWTOQCHCLSZ-UHFFFAOYSA-N		Organoheterocyclic compounds	Pyridines and derivatives	Pyridoxines		0.731	24778.1	25047.8	33686.6	1050.18	15012.1	18552.7	17687.9	17738.7
Pyrrole-2-carboxylic acid	0.696	112.049		[M+H]+	C5H5NO2	WRHZVMBBRYBTKZ-UHFFFAOYSA-N	O=C(O)C1=CC=CN1	Organoheterocyclic compounds	Pyrroles	Pyrrole carboxylic acids and derivatives	C05942	0.95	19086	21088.9	20978	25773	25702.2	25569.5	21853.1	21896.6
Pyrrolidin-1-ium-2-carboxylate	0.678	116.07		[M+H]+	C5H9NO2	ONIBWKKTOPOVIA-UHFFFAOYSA-N	C1CC(C(=O)O)NC1	Organic acids and derivatives	Carboxylic acids and derivatives	Amino acids, peptides, and analogues		0.915	37102.7	38518.4	41736.5	31570	30483.2	29403.9	33189.8	33462.5
Quinolactacin A	4.264	293.132		[M+Na]+	C16H18N2O2	FLHQAMWKNPOTDV-UHFFFAOYSA-N	CCC(C)C1C2=C(C(=O)C3=C(C=CC=C3)N2C)C(=N1)O	Organoheterocyclic compounds	Quinolines and derivatives	Pyrroloquinolines		0.704	9632.61	9728.6	10360.5	9021.18	706.845	7739.72	5974.26	5886.83
Ranaconitine	4.408	601.313		[M+H]+	C32H44N2O9	XTSVKUJYTUPYRJ-JCPMKTTFSA-N	CCN1C[C@@]2(CCC(C34[C@@H]2CC(C31)([C@]5(C[C@@H]([C@@H]6C[C@H]4[C@@]5([C@H]6OC)O)OC)O)O)OC)OC(=O)C7=CC=CC=C7NC(=O)C					0.718	2989.27	2201.96	3039.86	8118.48	8497.32	8759.8	5643.16	5595.62
Reserpine	5.895	609.272		[M+H]+	C33H40N2O9	QEVHRUUCFGRFIF-MDEJGZGSSA-N	COC1=CC2=C(C=C1)C3=C([C@H]4C[C@H]5[C@H](C[C@H]([C@@H]([C@H]5C(=O)OC)OC)OC(=O)C6=CC(=C(C(=C6)OC)OC)OC)CN4CC3)N2	Alkaloids and derivatives	Yohimbine alkaloids		C06539	0.787	21655.4	22469.8	25500	15984.8	17658.8	16749.7	18570.3	18746.7
Robustone methyl ether	0.695	379.117		[M+H]+	C22H18O6	OKBNMQXBQLZQEM-UHFFFAOYSA-N	O=C1C(=COC=2C=C3OC(C=CC3=C(OC)C21)(C)C)C=4C=CC=5OCOC5C4	Phenylpropanoids and polyketides	Isoflavonoids	Isoflavans		0.739	20632.4	17949.6	17606.1	20052.9	18655.2	19551	18713.6	18906.4
Roseoside	3.89	387.2		[M+H]+	C19H30O8	SWYRVCGNMNAFEK-MHXFFUGFSA-N	CC1=CC(=O)CC(C)(C)[C@]1(/C=C/[C@@H](C)O[C@H]2[C@@H]([C@H]([C@@H]([C@@H](CO)O2)O)O)O)O	Lipids and lipid-like molecules	Fatty Acyls	Fatty acyl glycosides		0.842	115795	115015	135578	86057	84600.7	107957	99668	99647
(S)-2-(Pyrrolidin-2-yl)acetic acid	0.701	130.085		[M+H]+	C6H11NO2	ADSALMJPJUKESW-YFKPBYRVSA-N	C1C[C@@H](CC(=O)O)NC1	Organoheterocyclic compounds	Pyrrolidines			0.83	299951	317374	325411	284737	281852	292085	288105	291083
(S)-7-(((2-O-6-Deoxy-alpha-L-mannopyranosyl)-beta-D-glucopyranosyl)oxy)-2,3-dihydro-5-hydroxy-2-(3-hydroxy-4-methoxyphenyl)-4H-1-benzopyran-4-one	11.703	611.464		[M+H]+	C28H34O15	ARGKVCXINMKCAZ-UZRWAPQLSA-N		Phenylpropanoids and polyketides	Flavonoids	Flavonoid glycosides		0.825	15746.7	11262.1	53423.8	19897.8	11700.5	23287.2	21890.1	21994.4
Salicin	2.701	309.099		[M+H]+	C13H18O7	NGFMICBWJRZIBI-UJPOAAIJSA-N	C1=CC=C(C(=C1)CO)O[C@H]2[C@@H]([C@H]([C@@H]([C@H](O2)CO)O)O)O	Organic oxygen compounds	Organooxygen compounds	Carbohydrates and carbohydrate conjugates	C01451	0.761	5078.77	5240.85	5516.61	4416.67	4173.12	4648.72	5388.47	5427.67
Sambucinol	3.983	267.154		[M+H]+	C15H22O4	GFLMBFRNOPTZDK-CMBQYIQPSA-N	CC1=C[C@]23[C@](C)(CC1)[C@@]4(C)C[C@@H]([C@H]([C@@]4(CO)O2)O3)O	Organoheterocyclic compounds	Oxepanes			0.728	15440	14966.8	16502.1	16031.3	15148.2	15815.7	17105.5	17140.3
Sayaendoside	3.532	439.169		[M+Na]+	C19H28O10	UWKRNCNWJVCHGZ-DERWZFJFSA-N	C1=CC=C(C=C1)CCO[C@H]2[C@@H]([C@H]([C@@H]([C@@H](CO)O2)O)O)O[C@H]3[C@@H]([C@@](CO)(CO3)O)O	Organic oxygen compounds	Organooxygen compounds	Carbohydrates and carbohydrate conjugates		0.746	10930.7	8557.83	16962	4728.22	4358.83	5417.31	7613.13	8127.22
Schizandrin	5.993	455.204		[M+Na]+	C24H32O7	YEFOAORQXAOVJQ-RZFZLAGVSA-N	OC1(C)CC2=CC(OC)=C(OC)C(OC)=C2C=3C(OC)=C(OC)C(OC)=CC3CC1C	Phenylpropanoids and polyketides	Tannins	Hydrolyzable tannins		0.731	164427	176503	185261	148336	145982	144543	154481	156081
Scopoletin	4.103	193.048		[M+H]+	C10H8O4	RODXRVNMMDRFIK-UHFFFAOYSA-N	COC1=CC2=C(C=C1O)OC(=O)C=C2	Phenylpropanoids and polyketides	Coumarins and derivatives	Hydroxycoumarins	C01752	0.923	14507.6	14900.8	14698.7	13607.4	12111	13319.9	13137	13231
Scutellarioside II	3.848	509.172		[M+H]+	C24H28O12	MVTLXFDHKDVAIC-LQQBYVAQSA-N	O=C(OCC12OC2C(O)C3C=COC(OC4OC(CO)C(O)C(O)C4O)C31)C=CC5=CC=C(O)C=C5	Phenylpropanoids and polyketides	Cinnamic acids and derivatives	Hydroxycinnamic acids and derivatives		0.822	30160.3	29385.3	32259.2	25395.6	21409.7	24277.4	24513.1	24661.2
Selina-4(14),7(11)-diene-9-ol;[1S-(1alpha,4abeta,8aalpha)]-Decahydro-8a-methyl-5-methylene-3-(1-methylethylidene)-1-naphthalenol	8.163	203.178		[M+H-H2O]+	C15H24O	KIWHFBIBAJSYHN-JCUKGLBFNA-N	OC1CC(=C(C)C)CC2C(=C)CCCC12C					0.818	49238.6	50113.1	63476	59301.4	51606.1	47797.3	46342.8	46650
Senkyunolide A	6.157	193.122		[M+H]+	C12H16O2	ZPIKVDODKLJKIN-NSHDSACASA-N	CCCC[C@H]1C2=C(C=CCC2)C(=O)O1					0.714	68623.5	70941.7	70604.9	44235.5	49158.9	52827.8	56262.8	56419.8
Simazine	3.244	202.084		[M+H]+	C7H12ClN5	ODCWYMIRDDJXKW-UHFFFAOYSA-N	CCN=C1NC(=NC(=NCC)N1)Cl	Organoheterocyclic compounds	Triazines	1,3,5-triazines		0.733	4078.08	3891.62	4758.22	2638.18	2459.37	2900.99	3787.94	3904.45
Simvastatin	5.928	441.268		[M+Na]+	C25H38O5	RYMZZMVNJRMUDD-HGQWONQESA-N	CCC(C)(C)C(=O)O[C@H]1C[C@@H](C)C=C2C=C[C@H](C)[C@H](CC[C@@H]3C[C@H](CC(=O)O3)O)[C@H]21	Organoheterocyclic compounds	Lactones	Delta valerolactones		0.758	14705.9	18424.3	8028.72	18115.8	11097.2	16653	15028.9	14906.1
Sinapaldehyde	4.508	209.08		[M+H]+	C11H12O4	CDICDSOGTRCHMG-ONEGZZNKSA-N	O=CC=CC=1C=C(OC)C(O)=C(OC)C1	Benzenoids	Phenols	Methoxyphenols		0.724	17967.8	18243.1	18475.3	22034.8	20649.2	22013.3	18678.7	18869.5
Sinapoyl malate	3.893	207.137		[M+H]+	C15H16O9	DUDGAPSRYCQPBG-UFFNRZRYSA-N	O=C(OC(C(=O)O)CC(=O)O)C=CC1=CC(OC)=C(O)C(OC)=C1	Phenylpropanoids and polyketides	Cinnamic acids and derivatives	Hydroxycinnamic acids and derivatives		0.714	189127	188254	206381	129567	122270	135317	155773	157726
Skimmin	3.037	325.09		[M+H]+	C15H16O8	VPAOSFFTKWUGAD-TVKJYDDYSA-N	C1=CC(=CC2=C1C=CC(=O)O2)O[C@H]3[C@@H]([C@H]([C@@H]([C@H](O3)CO)O)O)O	Phenylpropanoids and polyketides	Coumarins and derivatives	Coumarin glycosides		0.703	7473.18	6723.56	7027.23	6531.78	2949.2	6251.72	6365.86	6544.29
Solvent green 3	3.161	419.174		[M+H]+	C28H22N2O2	TVRGPOFMYCMNRB-UHFFFAOYSA-N	CC1=CC=C(C=C1)NC2=CC=C(C3=C2C(=O)C4=C(C=CC=C4)C3=O)NC5=CC=C(C)C=C5	Benzenoids	Anthracenes	Anthraquinones		0.748	7750.53	6664.42	7215.66	5899.58	6316.91	4505.24	5598.4	5827.24
Sotalol	4.223	273.128		[M+H]+	C12H20N2O3S	ZBMZVLHSJCTVON-UHFFFAOYSA-N	CC(C)NCC(C1=CC=C(C=C1)NS(=O)(=O)C)O	Benzenoids	Benzene and substituted derivatives	Sulfanilides	C07309	0.767	9037.93	8009.49	9839.36	9010	8783.61	9131.03	8529.13	8560.52
Sphinganine	9.44	302.305		[M+H]+	C18H39NO2	OTKJDMGTUTTYMP-ZWKOTPCHSA-N	CCCCCCCCCCCCCCC[C@H]([C@H](CO)N)O	Organic nitrogen compounds	Organonitrogen compounds	Amines	C00836	0.705	753251	449132	653598	1.14651e+06	953553	1.07934e+06	596717	596850
Sphingosine	10.45	300.289		[M+H]+	C18H37NO2	WWUZIQQURGPMPG-KRWOKUGFSA-N	CCCCCCCCCCCCC/C=C/[C@H]([C@H](CO)N)O	Organic nitrogen compounds	Organonitrogen compounds	Amines		0.772	4762.53	5081.06	3605.86	10827.3	9567.61	8175.04	6595.96	6560.46
(S)-Suspensaside	3.118	167.068		[M+H]+	C9H10O3	UILPJVPSNHJFIK-UHFFFAOYSA-N	O=C(C1=CC=C(OC)C=C1O)C	Organic oxygen compounds	Organooxygen compounds	Carbonyl compounds		0.728	12782.6	13400	13191.8	12987.3	13204.6	14493.5	11711.5	11733.4
Stachydrine	0.689	144.101		[M+H]+	C7H13NO2	CMUNUTVVOOHQPW-LURJTMIESA-O	C[N+]1(CCC[C@H]1C(=O)O)C					0.77	396273	399595	416344	315605	309927	313632	357553	359892
Stigmasterol	13.755	413.378		[M+H]+	C29H48O	HCXVJBMSMIARIN-PHZDYDNGSA-N	OC1CC2=CCC3C(CCC4(C)C(CCC34)C(C=CC(CC)C(C)C)C)C2(C)CC1	Lipids and lipid-like molecules	Steroids and steroid derivatives	Stigmastanes and derivatives		0.706	46288.3	51312.5	57310.7	148540	133009	157850	89030.7	89106.1
Strychnine sulfate	6.797	335.178		[M+H]+	C21H22N2O2.1/2H2SO4	GOOCRIHPADOQAS-ZNUXJMJHSA-N	C1CN2CC3=CCO[C@H]4CC(=O)N5[C@H]6[C@H]4[C@H]3C[C@H]2[C@@]61C7=CC=CC=C75.C1CN2CC3=CCO[C@H]4CC(=O)N5[C@H]6[C@H]4[C@H]3C[C@H]2[C@@]61C7=CC=CC=C75.OS(=O)(=O)O					0.729	12886.6	12643.8	11609.8	10941.5	9759.16	10984	10409	10390.9
Sulfadiazine	0.712	251.061		[M+H]+	C10H10N4O2S	SEEPANYCNGTZFQ-UHFFFAOYSA-N	C1=CN=C(N=C1)NS(=O)(=O)C2=CC=C(C=C2)N	Benzenoids	Benzene and substituted derivatives	Benzenesulfonamides	C07658	0.701	22051.9	28905.5	27889.1	40279.4	37020.9	39793.4	31649.9	31934.4
Sulfasalazine	1.871	399.065		[M+H]+	C18H14N4O5S	OQANPHBRHBJGNZ-FYJGNVAPSA-N	C1=CC(=NC=C1)NS(=O)(=O)C2=CC=C(C=C2)N/N=C/3\C=CC(=O)C(=C3)C(=O)O	Benzenoids	Benzene and substituted derivatives	Benzenesulfonamides		0.767	3579.61	4022.4	3675.4	3184.75	2849.81	3199.41	3135.92	3177.42
Syringaldehyde	3.955	183.064		[M+H]+	C9H10O4	KCDXJAYRVLXPFO-UHFFFAOYSA-N	COC1=CC(=CC(=C1O)OC)C=O	Benzenoids	Phenols	Methoxyphenols		0.912	13361.2	13358.3	13931.2	15201.1	15330.7	14366.1	13905.2	13944.5
Syringin	3.25	395.129		[M+Na]+		QJVXKWHHAMZTBY-GCPOEHJPSA-N	COC1=CC(=CC(=C1O[C@H]2[C@@H]([C@H]([C@@H]([C@H](O2)CO)O)O)O)OC)/C=C/CO	Organic oxygen compounds	Organooxygen compounds	Carbohydrates and carbohydrate conjugates		0.765	36033.5	36075.8	37320.8	29366.8	29474.4	28424.4	32072.5	32170.6
Tabersonine	6.528	337.195		[M+H]+	C21H24N2O2	FNGGIPWAZSFKCN-AHTKWCMKSA-N	CC[C@]12CC(=C3C4([C@H]1N(CC4)CC=C2)C5=CC=CC=C5N3)C(=O)OC					0.767	24216.9	22823.7	24828.3	35811.5	20636.2	26835.3	24220.7	24159.8
Tamoxifen	8.679	372.23		[M+H]+	C26H29NO	NKANXQFJJICGDU-QPLCGJKRSA-N	CC/C(=C(\C1=CC=CC=C1)/C2=CC=C(C=C2)OCCN(C)C)/C3=CC=CC=C3	Phenylpropanoids and polyketides	Stilbenes		C07108	0.708	11474.1	10314.8	9284.43	12976.6	11599.5	9754.18	10432.6	10601.2
Tangeretin	6.737	395.11		[M+Na]+	C20H20O7	ULSUXBXHSYSGDT-UHFFFAOYSA-N	COC1=CC=C(C=C1)C2=CC(=O)C3=C(C(=C(C(=C3OC)OC)OC)OC)O2	Phenylpropanoids and polyketides	Flavonoids	O-methylated flavonoids	C10190	0.897	27184.6	29518.5	28739.8	13714	14306.3	16104.8	20668.1	20748
Tectochrysin	8.604	269.078		[M+H]+	C16H12O4	IRZVHDLBAYNPCT-UHFFFAOYSA-N	COC1=CC(=C2C(=C1)OC(=CC2=O)C3=CC=CC=C3)O	Phenylpropanoids and polyketides	Flavonoids	O-methylated flavonoids	C11621	0.829	5787.13	6496.97	6886.78	6599.57	6013.23	6736.44	6169.25	6163.73
Tectoridin	4.923	485.104		[M+Na]+		CNOURESJATUGPN-UDEBZQQRSA-N	COC1=C(C=C2C(=C1O)C(=O)C(=CO2)C3=CC=C(C=C3)O)O[C@H]4[C@@H]([C@H]([C@@H]([C@H](O4)CO)O)O)O	Phenylpropanoids and polyketides	Isoflavonoids	Isoflavonoid O-glycosides		0.756	11063.2	11274.2	10588.1	5861.73	7464.65	8160.58	8375.81	8454.93
Tentoxin	5.256	415.238		[M+H]+	C22H30N4O4	SIIRBDOFKDACOK-LFXZBHHUSA-N	CC(C)C[C@H]\1C(=O)N(C)/C(=C\C2=CC=CC=C2)/C(=N/CC(=O)N(C)[C@@H](C)/C(=N1)/O)/O	Organic acids and derivatives	Carboxylic acids and derivatives	Amino acids, peptides, and analogues		0.824	77412.5	75548.9	81420.5	64153.6	60894.5	60297.3	64373.9	65439.2
Thalsimine	11.292	637.303		[M+H]+	C38H40N2O7	YWNUNVSMOKMJMG-LJAQVGFWSA-N	N1=C2C=3C=C(OC=4C(OC)=C(OC)C(OC)=C5C4C(N(C)CC5)CC6=CC=C(OC)C(OC7=CC=C(C=C7)C2)=C6)C(OC)=CC3CC1	Phenylpropanoids and polyketides	Tannins			0.772	8895.28	10565.9	9110.98	9169.52	8495.28	9409.72	7935.47	7876.18
Tiapride	5.013	329.155		[M+H]+	C15H24N2O4S	JTVPZMFULRWINT-UHFFFAOYSA-N	CCN(CC)CCN=C(C1=CC(=CC=C1OC)S(=O)(=O)C)O	Benzenoids	Benzene and substituted derivatives	Benzenesulfonyl compounds		0.858	70731.9	72272.8	69663.2	86117.7	80157.4	90333.2	74551.2	73643.1
Tinnevellin glucoside	5.153	409.149		[M+H]+	C20H24O9	FEZDDTIDMGTSLT-CZNQJBLBSA-N	CC1=CC2=CC(=CC(=C2C(=C1C(=O)C)O)OC)O[C@H]3[C@@H]([C@H]([C@@H]([C@H](O3)CO)O)O)O					0.743	1.77827e+06	1.77793e+06	1.85626e+06	1.14359e+06	1.12988e+06	1.1451e+06	1.39289e+06	1.39284e+06
Trachelanthine	3.161	302.194		[M+H]+	C15H27NO5	DLNWZIVYKQXLTN-CGYUPCHJSA-N	O=C(OCC1CCN2(=O)CCCC12)C(O)(C(O)C)C(C)C	Organoheterocyclic compounds	Pyrrolizidines			0.795	9116.54	9402.55	10234.3	7294.03	6473.61	7286.91	9055.02	9100.29
Trehalose	0.655	343.121		[M+H]+	C12H22O11	HDTRYLNUVZCQOY-LIZSDCNHSA-N	C([C@@H]1[C@H]([C@@H]([C@H]([C@H](O1)O[C@@H]2[C@@H]([C@H]([C@@H]([C@@H](CO)O2)O)O)O)O)O)O)O	Organic oxygen compounds	Organooxygen compounds	Carbohydrates and carbohydrate conjugates	C01083	0.708	43827	44148.4	46441.4	25496.4	25769.4	24400.4	34376	34464.4
Tributylphosphine oxide	8.219	219.193		[M+H]+	C12H27OP	MNZAKDODWSQONA-UHFFFAOYSA-N	CCCCP(=O)(CCCC)CCCC	Organophosphorus compounds	Organic phosphines and derivatives	Organophosphine oxides		0.706	14800.9	12399.8	12290.6	15669	13254.6	12297.5	13220.7	13295
Trichoverrol A	9.832	443.203		[M+Na]+	C23H32O7	QFKRKMXPKBHGGO-OYWHZMLYSA-N	CC1=C[C@@H]2[C@@](CC1)(CO)[C@@]3(C)[C@@H](C[C@H]([C@]43CO4)O2)OC(=O)/C=C\C=C\[C@@H]([C@H](C)O)O	Lipids and lipid-like molecules	Prenol lipids	Sesquiterpenoids		0.831	15021.9	17008.6	28178.9	19250.8	16155.8	16742.7	23367.6	24091.1
Trifolirhizin	4.735	469.109		[M+Na]+		VGSYCWGXBYZLLE-QEEQPWONSA-N	C1[C@@H]2[C@H](C3=C(O1)C=C(C=C3)O[C@H]4[C@@H]([C@H]([C@@H]([C@H](O4)CO)O)O)O)OC5=CC6=C(C=C25)OCO6	Phenylpropanoids and polyketides	Isoflavonoids	Furanoisoflavonoids		0.781	26650.4	24938.7	27713.2	15445.7	15135.3	16800.6	19982.8	20233.7
Trigonelline	0.668	138.053		[M+H]+	C7H7NO2	WWNNZCOKKKDOPX-UHFFFAOYSA-N	C[N+]1=CC(=CC=C1)C(=O)[O-]	Alkaloids and derivatives			C01004	0.945	42701.3	42937.6	47100.4	42831.9	41808.4	43948.3	45264.2	45494.2
Triisobutyl phosphate	9.078	267.17		[M+H]+	C12H27O4P	HRKAMJBPFPHCSD-UHFFFAOYSA-N	CC(C)COP(=O)(OCC(C)C)OCC(C)C	Organic acids and derivatives	Organic phosphoric acids and derivatives	Phosphate esters		0.862	14573.8	13763.7	15270.9	21897	15735.2	14352.3	16253.1	16366.5
Trimethoprim	5.37	291.149		[M+H]+	C14H18N4O3	IEDVJHCEMCRBQM-UHFFFAOYSA-N	COC1=CC(=CC(=C1OC)OC)CC2=CNC(=N)NC2=N	Benzenoids	Phenol ethers	Anisoles	C01965	0.728	12294.1	8615.04	10724.9	8764.07	9930.92	11904.5	8035.91	8243.18
Tripalmitin	12.144	488.393		[M+NH4]+	C51H98O6	PVNIQBQSYATKKL-UHFFFAOYSA-N	CCCCCCCCCCCCCCCC(=O)OCC(COC(=O)CCCCCCCCCCCCCCC)OC(=O)CCCCCCCCCCCCCCC	Lipids and lipid-like molecules	Glycerolipids	Triradylcglycerols		0.747	10396.6	14847.4	12797.3	11834.6	13037	17256.8	13467.2	12670.9
Triphenyl phosphate	8.509	327.078		[M+H]+	C18H15O4P	XZZNDPSIHUTMOC-UHFFFAOYSA-N	C1=CC=C(C=C1)OP(=O)(OC2=CC=CC=C2)OC3=CC=CC=C3	Organic acids and derivatives	Organic phosphoric acids and derivatives	Phosphate esters	C06017	0.89	24097.9	26079	25207.8	35616.3	23978.6	25994	24303.3	24253.4
Triphenylphosphine oxide	6.977	279.093		[M+H]+	C18H15OP	FIQMHBFVRAXMOP-UHFFFAOYSA-N		Benzenoids	Benzene and substituted derivatives	Phenylphosphines and derivatives		0.814	141944	153395	156283	163769	171274	193015	160854	161148
Tris(1,3-dichloro-2-propyl)phosphate	8.405	428.888		[M+H]+	C9H15Cl6O4P	ASLWPAWFJZFCKF-UHFFFAOYSA-N	C(C(CCl)OP(=O)(OC(CCl)CCl)OC(CCl)CCl)Cl	Organic acids and derivatives	Organic phosphoric acids and derivatives	Phosphate esters		0.874	75998.5	83687.9	82024.1	106854	76970.3	87984.1	78310.8	77178.2
Tris(1-chloro-2-propyl)phosphate	14.723	327.009		[M+H]+	C9H18Cl3O4P	KVMPUXDNESXNOH-UHFFFAOYSA-N	CC(CCl)OP(=O)(OC(C)CCl)OC(C)CCl	Organic acids and derivatives	Organic phosphoric acids and derivatives	Phosphate esters		0.783	1107.48	2429	2087.16	2546.11	803.22	2472.11	2234.38	1903.21
Tris(2-butoxyethyl) phosphate	9.389	399.254		[M+H]+	C18H39O7P	WTLBZVNBAKMVDP-UHFFFAOYSA-N	CCCCOCCOP(=O)(OCCOCCCC)OCCOCCCC	Organic acids and derivatives	Organic phosphoric acids and derivatives	Phosphate esters		0.72	9364.32	10025	10091	11833.7	10143.1	12244.3	9715.13	9712.87
Tuberostemonine	6.053	376.245		[M+H]+	C22H33NO4	GYOGHROCTSEKDY-JJDZUBOLSA-N	CC[C@@H]1[C@H]2CCCCN3[C@H]2[C@H](C[C@H]3[C@@H]4C[C@@H](C(=O)O4)C)[C@@H]5[C@H]1OC(=O)[C@H]5C					0.774	7366.87	8851.37	9147.01	5887.19	5366.25	7932.07	6392.38	6216.92
Tyramine	5.305	138.089		[M+H]+	C8H11NO	DZGWFCGJZKJUFP-UHFFFAOYSA-N	OC1=CC=C(C=C1)CCN	Benzenoids	Benzene and substituted derivatives	Phenethylamines	C00483	0.713	9695.93	7468.54	8000.83	8582.18	5160.43	8122.24	7553.55	7716.01
Tyrosine	0.813	182.08		[M+H]+	C9H11NO3	OUYCCCASQSFEME-UHFFFAOYSA-N	C1=C(C=CC(=C1)O)CC(C(=O)O)N	Organic acids and derivatives	Carboxylic acids and derivatives	Amino acids, peptides, and analogues		0.809	43347.2	45591.1	47134.1	47036.7	37022	41343.7	37956.7	37897
Uracil	0.821	113.034		[M+H]+	C4H4N2O2	ISAKRJDGNUQOIC-UHFFFAOYSA-N	OC1=NC=CC(O)=N1	Organoheterocyclic compounds	Diazines	Pyrimidines and pyrimidine derivatives	C00106	0.781	7589.13	7579.58	7880.28	5918.61	6432.72	6739.03	6861.06	6974.33
Ursolic acid	11.032	457.366		[M+H]+	C30H48O3	WCGUUGGRBIKTOS-UHFFFAOYSA-N	CC1CCC2(CCC3(C(=CCC4C3(CCC5C4(CCC(C5(C)C)O)C)C)C2C1C)C)C(=O)O	Lipids and lipid-like molecules	Prenol lipids	Triterpenoids		0.904	178261	163542	172344	505554	479458	590174	289709	289024
Ursonic acid	9.354	455.348		[M+H]+	C30H46O3	MUCRYNWJQNHDJH-VUVJRWLCSA-N	CC1CC[C@@]2(CC[C@@]3(C(=CCC4[C@]3(CCC5[C@@]4(CCC(=O)C5(C)C)C)C)C2C1C)C)C(=O)O					0.757	12885.6	15402.7	12594.7	40047.5	35146.5	39423	22274.8	22232.9
Valerophenone	4.853	163.111		[M+H]+	C11H14O	XKGLSKVNOSHTAD-UHFFFAOYSA-N	CCCCC(=O)C1=CC=CC=C1	Organic oxygen compounds	Organooxygen compounds	Carbonyl compounds		0.761	62366.1	61215.8	57332.4	47621.6	47068.2	51187.5	51309.5	51082.5
Verrucarin J	3.91	507.208		[M+Na]+	C27H32O8	GXCGYHWSYNQVHU-UGAPSZEOSA-N	CC1=C[C@@H]2[C@@]3(CC1)COC(=O)/C=C(\C)/CCOC(=O)/C=C/C=C/C(=O)O[C@@H]4C[C@H]([C@@]5(CO5)[C@]43C)O2	Lipids and lipid-like molecules	Prenol lipids	Sesquiterpenoids		0.757	10760.3	10796.5	10935.6	7060.98	7291.35	7642.81	8355.09	8249.86
Vindoline	4.837	457.238		[M+H]+	C25H32N2O6	CXBGOBGJHGGWIE-LAVVCGCLSA-N	CC[C@]12C=CCN3[C@H]1[C@@]4(CC3)[C@@H]([C@@]([C@H]2OC(=O)C)(C(=O)OC)O)N(C5=C4C=CC(=C5)OC)C					0.783	154506	155559	153853	77794.9	70406.4	82595.6	113201	113676
Vinpocetine	6.76	351.216		[M+H]+	C22H26N2O2	DDNCQMVWWZOMLN-UHFFFAOYSA-N	CCC12CCCN3CCC4=C(C13)N(C5=C4C=CC=C5)C(=C2)C(=O)OCC	Alkaloids and derivatives	Eburnan-type alkaloids			0.819	1.26413e+06	1.1265e+06	1.21171e+06	679670	677519	753097	829180	833977
Vitamin E acetate	13.834	473.397		[M+H]+	C31H52O3	ZAKOWWREFLAJOT-UHFFFAOYSA-N	O=C(OC=1C(=C(C=2OC(C)(CCC2C1C)CCCC(C)CCCC(C)CCCC(C)C)C)C)C	Lipids and lipid-like molecules	Prenol lipids	Quinone and hydroquinone lipids		0.719	18467.6	17526.8	13987.7	31752.6	16476	22716	32225.1	32918.4
Vitexin 2''-O-rhamnoside	3.428	579.168		[M+H]+	C27H30O14	LYGPBZVKGHHTIE-HUBYJIGHSA-N	O=C1C=C(OC=2C1=C(O)C=C(O)C2C3OC(CO)C(O)C(O)C3OC4OC(C)C(O)C(O)C4O)C=5C=CC(O)=CC5	Phenylpropanoids and polyketides	Flavonoids	Flavonoid glycosides		0.733	3637.33	3667.75	3767.08	3363.75	3257.56	3359.77	3172.87	3181.07
Walleminone	5.474	253.18		[M+H]+	C15H24O3	NGQXJSTYWWTPOG-VGYDOTAVSA-N	C=C1C[C@H]([C@H]([C@H](C)C(=O)C[C@@H]2[C@H]1CC2(C)C)O)O	Lipids and lipid-like molecules	Prenol lipids	Sesquiterpenoids		0.723	21635.4	19155.6	29754.2	32362.1	26550.4	27415.9	27032.9	27571.1
Xanthohumol	2.697	377.142		[M+Na]+	C21H22O5	ORXQGKIUCDPEAJ-YRNVUSSQSA-N	CC(=CCC1=C(C=C(C(=C1O)C(=O)/C=C/C2=CC=C(C=C2)O)OC)O)C	Phenylpropanoids and polyketides	Linear 1,3-diarylpropanoids	Chalcones and dihydrochalcones	C16417	0.739	10279.1	11342.2	12720.1	9110.47	8954.82	9102.07	9892.3	9420.4
xi-3-Hydroxy-5-phenylpentanoic acid O-beta-D-Glucopyranoside	4.611	379.136		[M+Na]+	C17H24O8	HRYIDVZLDQBLFF-UHFFFAOYSA-N	C1=CC=C(C=C1)CCC(CC(=O)O)OC2C(C(C(C(CO)O2)O)O)O	Lipids and lipid-like molecules	Fatty Acyls	Fatty acyl glycosides		0.897	2.65114e+06	2.62739e+06	2.8778e+06	1.86854e+06	1.91872e+06	2.03271e+06	2.19308e+06	2.20084e+06
	7.243	209.116											293441	297050	289556	180572	182114	189886	228668	229685
	3.933	361.092											264778	289006	277720	171462	165367	188207	229087	231523
	2.682	361.091											43863.2	46004.6	47358.7	27165	29449.7	28910.2	34568.3	34629.4
	3.278	166.085											11397.4	10121.9	12278.5	8689.58	7080.55	6621.38	8709.91	8939.14
	3.27	480.146											14359.4	13603.4	14181.8	11697.7	13501.9	12313.4	12736.4	12915.1
	4.647	611.155											16693.2	12166.5	31040	10683.1	5526.29	10038.7	14101.3	13822.9
	1.331	182.08											19854.5	22077.5	20994.4	17302.2	15596.9	21419.1	15544.1	14907.6
	5.468	392.226											223103	230141	238439	178395	154717	171355	182157	181024
	3.174	623.124											1.81892e+06	1.76297e+06	1.81977e+06	1.06967e+06	1.04432e+06	1.11805e+06	1.33356e+06	1.33703e+06
	0.87	136.061											363412	344218	402058	313277	328675	370121	324381	327705
	4.41	447.09											367512	364801	368188	237565	227430	237253	269011	272258
	3.752	595.164											240152	244919	251782	193411	190222	185267	206065	209094
	6.425	703.367											191968	222084	220319	165793	161529	179898	188959	191771
	0.819	346.054											78070.8	69377.5	68859.7	55018.4	52985.2	68980.6	57866.7	59015.1
	3.25	179.033											167330	164378	167965	164542	147015	164279	157451	158562
	10.198	495.344											55787	56166.4	45571.1	189014	173331	213486	114023	114732
	1.231	146.08											45791.6	44675.6	38954.8	26626.7	24696.6	27184.6	30708.9	31213.2
	0.875	284.097											18665.3	16479.9	22088.8	10657.3	13142.5	17322.5	15572.8	16068.5
	0.665	522.202											35764	49080.5	51482.7	31726.5	36706.1	35109.1	37579.1	37417.8
	2.134	268.102											155814	166001	198188	210377	200614	219040	175123	175583
	2.963	146.058											62868.1	66656.9	71052.3	55792.6	53583.3	57726.9	59364.9	59804.3
	5.797	287.054											31658.1	30182.7	31590.6	19796.9	17739	19207.6	23644.5	23680.3
	7.503	471.232											5154.09	4408.94	5042.97	7123.65	6785.29	4477.07	5172.38	5165.59
	6.254	369.185											32113.2	28532.7	34823.8	25612.9	23490.5	23361.2	27602.5	27897.1
	3.841	377.145											36994.1	36985.1	37949.6	30950.6	31156.8	33524.5	31632.2	31923.7
	1.977	220.116											20094	21684.5	22347.3	17428.2	18557.2	16730.9	20205.3	20473.9
	3.937	181.048											76581.5	77257.6	77906.6	42009.5	42216.3	43562.1	56034.9	56290.5
	1.369	330.061											17003	16725.5	17555	9250.49	10852.7	13646.3	15357.5	15580.8
	4.101	471.352											16806.1	17804.3	16163.4	24439.5	15597.5	15714.5	16757.4	16949.9
	2.909	181.049											24414.8	25265.1	24614.8	26595	26611.8	28565.2	25158.5	25347.2
	5.618	303.05											1519.46	536.368	29210.5	559.646	285.122	169.164	4944.29	5131
	4.564	471.086											49338.7	46156.1	42471.7	28434.7	28544.5	27933.6	36726.3	36907
	11.647	609.269											3345.24	3370.28	3897.43	9701.19	8021.03	9937.14	6562.69	6744.37
	5.054	287.053											6156.18	7998.09	6267.15	3777.38	3403.59	3255.57	4754.42	4784.98
	7.463	165.053											61848.4	57232.5	60069.5	90379.9	63444.7	60935.5	60677	60840.6
	1.679	184.058											12753.5	10599.4	11859.7	8319.78	8022.63	8457.54	10887.3	11031.9
	7.119	348.273											39323.7	42035.5	44185.2	31103.7	30940.9	32132.5	31537	31670.3
	4.535	537.224											18205.8	18027.9	15774.9	18378.1	15929.9	19184.5	17922.5	18032.4
	6.155	237.182											45935.3	46907.9	48343	36313.9	33481.7	37897.2	37749.7	37844.6
	4.11	287.053											76159.2	76199.1	81748.9	36213.9	34895.9	37369.4	51520.9	51603.7
	4.453	393.146											23870.1	21566.3	23061.3	23083.7	20992.8	21643.2	21707.7	21784.5
	6.049	285.074											13606.6	14586.2	19846	11455.7	6886.48	7525.37	10476	10549.4
	2.753	139.037											18238.3	18107.1	18782.8	21085.8	19745.4	20351.4	18966.9	18884
	4.851	433.112											11000.4	10353.1	11414.5	7126.76	6331.96	7313.23	7877.91	7950.09
	4.386	433.115											3860.89	3575.69	3976.6	2864.89	2711.92	3240.52	3169.8	3206.9
	2.506	190.048											6517.82	6965.55	6984.55	4641.07	4492.69	4796.41	5400.83	5435.49
	2.685	341.082											5662.13	5453.87	5396.43	4291.58	4147.1	3116.63	4647.73	4650.27
	1.294	132.1											62964.1	58401.9	55891.1	44944.8	38259.9	41278.1	48863.7	48862.3
	6.253	317.066											324.355	485.509	9191.65	231.253	186.58	153.713	1798.12	1794.86
	3.177	505.092											25135.7	22778.2	26652.8	22186.4	20674.4	19273.2	22135	22117.9
	3.637	165.055											9550.07	7379.64	7938.32	6688.16	6530.81	6323.78	6912.12	6884.54
	3.477	397.164											8305.49	8420.02	10291.7	8106	6407.91	8577.76	7911.92	7879.68
	7.465	345.096											9772.57	11163.4	10567.1	4640.89	4322.69	3623.94	7346.67	7302.53
	9.714	557.318											18142.7	17299.3	14845.2	26046.6	19824.8	19179.4	18170.5	18109.9
	10.795	496.341											21221.3	24509.1	69959.8	52920.1	52267.5	54276.4	42628.6	42002.4
	3.228	738.202											162881	166807	169309	94092.8	90846.3	99423.6	121166	121009
	5.183	193.048											30272.8	31545.7	32299.1	27411.7	26394.8	30304.2	27776	27597.6
	11.649	167.032											16684.4	18592.3	19073.9	24083.6	16839.2	19983	17864.7	17680.5
	6.188	401.227											15420.8	18330	13775.6	12416.6	13482.7	13583	12109.7	11922.5
	6.39	447.217											23438.9	26113	26539.9	18019.4	17553.7	18310.3	19928.8	19689.4
	4.674	603.177											8417.45	19357.8	4679.35	6847.98	8634.26	9479.66	7644.3	7399.86
	9.119	279.158											179610	179966	169583	210581	203061	173521	180224	177682
	3.933	163.039											1.41757e+06	1.38959e+06	1.42633e+06	780309	765173	835645	1.04036e+06	1.04867e+06
	1.895	166.084											28589.4	28571.8	32670	19033.1	12826.1	20167.9	24811.5	25113.4
	3.451	475.192											180378	187352	177073	123796	126261	132468	142042	143639
	4.645	633.141											74176.4	71630.6	278373	41106.5	40992.2	43041.2	84888.5	85580.5

## Sheet: NEG
Standard		Detection wavelength (nm)	regression equation	R2
Gallic acid		280	y = 21.957x +129.78	0.9989
Protocatechuic acid,		280	y = 9.4793x - 43.031	0.996
p-Hydroxybenzoic acid		280	y = 19.572x + 16.103	0.9925
Vanillic acid		280	y = 43.354x - 896.4	0.9947
Caffeic acid.		280	y = 4.8088x + 67.914	0.9921
Syringic acid		280	y = 36.621x - 119.77	0.9925
Epicatechin		280	y = 8.7928x - 20.981	0.9947
Dihydromyricetin		280	y = 9.213x - 0.0845	0.999
Syringaldehyde		280	y = 80.653x - 152.35	0.9953
Ferulic acid		280	y = 9.1787x + 1.345	0.9928
Epigallocatechin gallate		280	y = 25.166x - 10.633	0.9928
Ellagic acid		280	y = 6.4055x - 154.78	0.9923
Ferulic acid		280	y = 4.2861x - 12.881	0.9919
Cinnamic acid		280	y = 80.95x - 127.56	0.9958
Oleanolic acid		280	y = 10.022x - 27.278	0.9953
Hesperetin		280	y = 36.525x - 82.624	0.9952
Baicalein		280	y = 13.745x - 25.497	0.9991
3,5-Dihydroxybenzoic acid		310	y = 8.9092x - 114.28	0.9919
2,5 Dihydroxybenzoic acid		310	y = 5.9883x - 31.869	0.9997
p-Coumaric acid		310	y = 193.89x - 1802.9	0.9919
Sinapic Acid		310	y = 77.828x - 438.03	0.9954
